# Supplementary material for: The First Estimates of Marbled Cat Pardofelis marmorata Population Density from Bornean Primary and Selectively Logged Forest
Source: PLoS One. 2016 Mar 23;11(3):e0151046. doi: 10.1371/journal.pone.0151046 (PMC4805203; doi:10.1371/journal.pone.0151046)
Supplement: S1 Dataset — (XLSX) [file pone.0151046.s001.xlsx]

## Sheet: Tabin_captures
LOC_ID	ANIMAL_ID	SO
10	1	68
11	2	36
14	3	66
37	4	1
37	4	16
37	4	16
37	4	21
37	4	35
37	4	89
37	4	100
37	4	63
17	5	82
17	5	82
17	5	26
18	5	63
18	5	95
37	6	20
37	6	41
37	6	47
37	6	85
37	6	87
37	6	73
11	7	17
23	7	4
13	8	28

## Sheet: Tabin_homerange_centres
X_COORD	Y_COORD	HABITAT
656818	565546	0
657218	565546	0
657618	565546	0
658018	565546	0
658418	565546	0
658818	565546	0
659218	565546	0
659618	565546	0
660018	565546	0
660418	565546	0
660818	565546	0
661218	565546	0
661618	565546	0
662018	565546	0
662418	565546	0
662818	565546	0
663218	565546	0
663618	565546	0
664018	565546	0
664418	565546	0
664818	565546	0
665218	565546	0
665618	565546	0
666018	565546	0
666418	565546	0
666818	565546	0
667218	565546	0
667618	565546	0
668018	565546	0
668418	565546	1
668818	565546	1
669218	565546	1
669618	565546	1
670018	565546	1
670418	565546	1
670818	565546	1
671218	565546	1
671618	565546	1
672018	565546	1
672418	565546	1
672818	565546	1
673218	565546	1
673618	565546	1
674018	565546	1
674418	565546	1
674818	565546	1
675218	565546	1
675618	565546	1
676018	565546	1
676418	565546	1
676818	565546	1
677218	565546	1
677618	565546	1
678018	565546	1
678418	565546	1
678818	565546	1
679218	565546	1
679618	565546	1
680018	565546	1
680418	565546	1
680818	565546	1
681218	565546	1
681618	565546	1
682018	565546	1
682418	565546	1
682818	565546	1
683218	565546	1
683618	565546	1
684018	565546	1
684418	565546	1
684818	565546	1
685218	565546	1
685618	565546	1
656818	565946	0
657218	565946	0
657618	565946	0
658018	565946	0
658418	565946	0
658818	565946	0
659218	565946	0
659618	565946	0
660018	565946	0
660418	565946	0
660818	565946	0
661218	565946	0
661618	565946	0
662018	565946	1
662418	565946	1
662818	565946	1
663218	565946	1
663618	565946	1
664018	565946	1
664418	565946	1
664818	565946	1
665218	565946	1
665618	565946	1
666018	565946	1
666418	565946	1
666818	565946	1
667218	565946	1
667618	565946	1
668018	565946	1
668418	565946	1
668818	565946	1
669218	565946	1
669618	565946	1
670018	565946	1
670418	565946	1
670818	565946	1
671218	565946	1
671618	565946	1
672018	565946	1
672418	565946	1
672818	565946	1
673218	565946	1
673618	565946	1
674018	565946	1
674418	565946	1
674818	565946	1
675218	565946	1
675618	565946	1
676018	565946	1
676418	565946	1
676818	565946	1
677218	565946	1
677618	565946	1
678018	565946	1
678418	565946	1
678818	565946	1
679218	565946	1
679618	565946	1
680018	565946	1
680418	565946	1
680818	565946	1
681218	565946	1
681618	565946	1
682018	565946	1
682418	565946	1
682818	565946	1
683218	565946	1
683618	565946	1
684018	565946	1
684418	565946	1
684818	565946	1
685218	565946	1
685618	565946	1
656818	566346	0
657218	566346	0
657618	566346	0
658018	566346	0
658418	566346	0
658818	566346	0
659218	566346	0
659618	566346	0
660018	566346	0
660418	566346	0
660818	566346	0
661218	566346	0
661618	566346	0
662018	566346	1
662418	566346	1
662818	566346	1
663218	566346	1
663618	566346	1
664018	566346	1
664418	566346	1
664818	566346	1
665218	566346	1
665618	566346	1
666018	566346	1
666418	566346	1
666818	566346	1
667218	566346	1
667618	566346	1
668018	566346	1
668418	566346	1
668818	566346	1
669218	566346	1
669618	566346	1
670018	566346	1
670418	566346	1
670818	566346	1
671218	566346	1
671618	566346	1
672018	566346	1
672418	566346	1
672818	566346	1
673218	566346	1
673618	566346	1
674018	566346	1
674418	566346	1
674818	566346	1
675218	566346	1
675618	566346	1
676018	566346	1
676418	566346	1
676818	566346	1
677218	566346	1
677618	566346	1
678018	566346	1
678418	566346	1
678818	566346	1
679218	566346	1
679618	566346	1
680018	566346	1
680418	566346	1
680818	566346	1
681218	566346	1
681618	566346	1
682018	566346	1
682418	566346	1
682818	566346	1
683218	566346	1
683618	566346	1
684018	566346	1
684418	566346	1
684818	566346	1
685218	566346	1
685618	566346	1
656818	566746	0
657218	566746	0
657618	566746	0
658018	566746	0
658418	566746	0
658818	566746	0
659218	566746	0
659618	566746	0
660018	566746	0
660418	566746	0
660818	566746	0
661218	566746	0
661618	566746	0
662018	566746	1
662418	566746	1
662818	566746	1
663218	566746	1
663618	566746	1
664018	566746	0
664418	566746	0
664818	566746	1
665218	566746	1
665618	566746	1
666018	566746	1
666418	566746	1
666818	566746	1
667218	566746	1
667618	566746	1
668018	566746	1
668418	566746	1
668818	566746	1
669218	566746	1
669618	566746	1
670018	566746	1
670418	566746	1
670818	566746	1
671218	566746	1
671618	566746	1
672018	566746	1
672418	566746	1
672818	566746	1
673218	566746	1
673618	566746	1
674018	566746	1
674418	566746	1
674818	566746	1
675218	566746	1
675618	566746	1
676018	566746	1
676418	566746	1
676818	566746	1
677218	566746	1
677618	566746	1
678018	566746	1
678418	566746	1
678818	566746	1
679218	566746	1
679618	566746	1
680018	566746	1
680418	566746	1
680818	566746	1
681218	566746	1
681618	566746	1
682018	566746	1
682418	566746	1
682818	566746	1
683218	566746	1
683618	566746	1
684018	566746	1
684418	566746	1
684818	566746	1
685218	566746	1
685618	566746	1
656818	567146	0
657218	567146	0
657618	567146	0
658018	567146	0
658418	567146	0
658818	567146	0
659218	567146	0
659618	567146	0
660018	567146	0
660418	567146	0
660818	567146	0
661218	567146	0
661618	567146	0
662018	567146	0
662418	567146	0
662818	567146	0
663218	567146	0
663618	567146	0
664018	567146	0
664418	567146	0
664818	567146	0
665218	567146	1
665618	567146	1
666018	567146	1
666418	567146	1
666818	567146	1
667218	567146	1
667618	567146	1
668018	567146	1
668418	567146	1
668818	567146	1
669218	567146	1
669618	567146	1
670018	567146	1
670418	567146	1
670818	567146	1
671218	567146	1
671618	567146	1
672018	567146	1
672418	567146	1
672818	567146	1
673218	567146	1
673618	567146	1
674018	567146	1
674418	567146	1
674818	567146	1
675218	567146	1
675618	567146	1
676018	567146	1
676418	567146	1
676818	567146	1
677218	567146	1
677618	567146	1
678018	567146	1
678418	567146	1
678818	567146	1
679218	567146	1
679618	567146	1
680018	567146	1
680418	567146	1
680818	567146	1
681218	567146	1
681618	567146	1
682018	567146	1
682418	567146	1
682818	567146	1
683218	567146	1
683618	567146	1
684018	567146	1
684418	567146	1
684818	567146	1
685218	567146	1
685618	567146	1
656818	567546	0
657218	567546	0
657618	567546	0
658018	567546	0
658418	567546	0
658818	567546	0
659218	567546	0
659618	567546	0
660018	567546	0
660418	567546	0
660818	567546	0
661218	567546	0
661618	567546	0
662018	567546	0
662418	567546	0
662818	567546	0
663218	567546	0
663618	567546	0
664018	567546	0
664418	567546	0
664818	567546	0
665218	567546	0
665618	567546	1
666018	567546	1
666418	567546	1
666818	567546	1
667218	567546	1
667618	567546	1
668018	567546	1
668418	567546	1
668818	567546	1
669218	567546	1
669618	567546	1
670018	567546	1
670418	567546	1
670818	567546	1
671218	567546	1
671618	567546	1
672018	567546	1
672418	567546	1
672818	567546	1
673218	567546	1
673618	567546	1
674018	567546	1
674418	567546	1
674818	567546	1
675218	567546	1
675618	567546	1
676018	567546	1
676418	567546	1
676818	567546	1
677218	567546	1
677618	567546	1
678018	567546	1
678418	567546	1
678818	567546	1
679218	567546	1
679618	567546	1
680018	567546	1
680418	567546	1
680818	567546	1
681218	567546	1
681618	567546	1
682018	567546	1
682418	567546	1
682818	567546	1
683218	567546	1
683618	567546	1
684018	567546	1
684418	567546	1
684818	567546	1
685218	567546	1
685618	567546	1
656818	567946	0
657218	567946	0
657618	567946	0
658018	567946	0
658418	567946	0
658818	567946	0
659218	567946	0
659618	567946	0
660018	567946	0
660418	567946	0
660818	567946	0
661218	567946	0
661618	567946	0
662018	567946	0
662418	567946	0
662818	567946	0
663218	567946	0
663618	567946	0
664018	567946	0
664418	567946	0
664818	567946	0
665218	567946	0
665618	567946	1
666018	567946	1
666418	567946	1
666818	567946	1
667218	567946	1
667618	567946	1
668018	567946	1
668418	567946	1
668818	567946	1
669218	567946	1
669618	567946	1
670018	567946	1
670418	567946	1
670818	567946	1
671218	567946	1
671618	567946	1
672018	567946	1
672418	567946	1
672818	567946	1
673218	567946	1
673618	567946	1
674018	567946	1
674418	567946	1
674818	567946	1
675218	567946	1
675618	567946	1
676018	567946	1
676418	567946	1
676818	567946	1
677218	567946	1
677618	567946	1
678018	567946	1
678418	567946	1
678818	567946	1
679218	567946	1
679618	567946	1
680018	567946	1
680418	567946	1
680818	567946	1
681218	567946	1
681618	567946	1
682018	567946	1
682418	567946	1
682818	567946	1
683218	567946	1
683618	567946	1
684018	567946	1
684418	567946	1
684818	567946	1
685218	567946	1
685618	567946	1
656818	568346	0
657218	568346	0
657618	568346	0
658018	568346	0
658418	568346	0
658818	568346	0
659218	568346	0
659618	568346	0
660018	568346	0
660418	568346	0
660818	568346	0
661218	568346	0
661618	568346	0
662018	568346	0
662418	568346	0
662818	568346	0
663218	568346	0
663618	568346	0
664018	568346	0
664418	568346	0
664818	568346	0
665218	568346	0
665618	568346	1
666018	568346	1
666418	568346	1
666818	568346	1
667218	568346	1
667618	568346	1
668018	568346	1
668418	568346	1
668818	568346	1
669218	568346	1
669618	568346	1
670018	568346	1
670418	568346	1
670818	568346	1
671218	568346	1
671618	568346	1
672018	568346	1
672418	568346	1
672818	568346	1
673218	568346	1
673618	568346	1
674018	568346	1
674418	568346	1
674818	568346	1
675218	568346	1
675618	568346	1
676018	568346	1
676418	568346	1
676818	568346	1
677218	568346	1
677618	568346	1
678018	568346	1
678418	568346	1
678818	568346	1
679218	568346	1
679618	568346	1
680018	568346	1
680418	568346	1
680818	568346	1
681218	568346	1
681618	568346	1
682018	568346	1
682418	568346	1
682818	568346	1
683218	568346	1
683618	568346	1
684018	568346	1
684418	568346	1
684818	568346	1
685218	568346	1
685618	568346	1
656818	568746	0
657218	568746	0
657618	568746	0
658018	568746	0
658418	568746	0
658818	568746	0
659218	568746	0
659618	568746	0
660018	568746	0
660418	568746	0
660818	568746	0
661218	568746	0
661618	568746	0
662018	568746	0
662418	568746	0
662818	568746	0
663218	568746	0
663618	568746	0
664018	568746	0
664418	568746	0
664818	568746	0
665218	568746	0
665618	568746	0
666018	568746	1
666418	568746	1
666818	568746	1
667218	568746	1
667618	568746	1
668018	568746	1
668418	568746	1
668818	568746	1
669218	568746	1
669618	568746	1
670018	568746	1
670418	568746	1
670818	568746	1
671218	568746	1
671618	568746	1
672018	568746	1
672418	568746	1
672818	568746	1
673218	568746	1
673618	568746	1
674018	568746	1
674418	568746	1
674818	568746	1
675218	568746	1
675618	568746	1
676018	568746	1
676418	568746	1
676818	568746	1
677218	568746	1
677618	568746	1
678018	568746	1
678418	568746	1
678818	568746	1
679218	568746	1
679618	568746	1
680018	568746	1
680418	568746	1
680818	568746	1
681218	568746	1
681618	568746	1
682018	568746	1
682418	568746	1
682818	568746	1
683218	568746	1
683618	568746	1
684018	568746	1
684418	568746	1
684818	568746	1
685218	568746	1
685618	568746	1
656818	569146	0
657218	569146	0
657618	569146	0
658018	569146	0
658418	569146	0
658818	569146	0
659218	569146	0
659618	569146	0
660018	569146	0
660418	569146	0
660818	569146	0
661218	569146	0
661618	569146	0
662018	569146	0
662418	569146	0
662818	569146	0
663218	569146	0
663618	569146	0
664018	569146	0
664418	569146	0
664818	569146	0
665218	569146	0
665618	569146	0
666018	569146	1
666418	569146	1
666818	569146	1
667218	569146	1
667618	569146	1
668018	569146	1
668418	569146	1
668818	569146	1
669218	569146	1
669618	569146	1
670018	569146	1
670418	569146	1
670818	569146	1
671218	569146	1
671618	569146	1
672018	569146	1
672418	569146	1
672818	569146	1
673218	569146	1
673618	569146	1
674018	569146	1
674418	569146	1
674818	569146	1
675218	569146	1
675618	569146	1
676018	569146	1
676418	569146	1
676818	569146	1
677218	569146	1
677618	569146	1
678018	569146	1
678418	569146	1
678818	569146	1
679218	569146	1
679618	569146	1
680018	569146	1
680418	569146	1
680818	569146	1
681218	569146	1
681618	569146	1
682018	569146	1
682418	569146	1
682818	569146	1
683218	569146	1
683618	569146	1
684018	569146	1
684418	569146	1
684818	569146	1
685218	569146	1
685618	569146	1
656818	569546	0
657218	569546	0
657618	569546	0
658018	569546	0
658418	569546	0
658818	569546	0
659218	569546	0
659618	569546	0
660018	569546	0
660418	569546	0
660818	569546	0
661218	569546	0
661618	569546	0
662018	569546	0
662418	569546	0
662818	569546	0
663218	569546	0
663618	569546	0
664018	569546	0
664418	569546	0
664818	569546	0
665218	569546	0
665618	569546	1
666018	569546	1
666418	569546	1
666818	569546	1
667218	569546	1
667618	569546	1
668018	569546	1
668418	569546	1
668818	569546	1
669218	569546	1
669618	569546	1
670018	569546	1
670418	569546	1
670818	569546	1
671218	569546	1
671618	569546	1
672018	569546	1
672418	569546	1
672818	569546	1
673218	569546	1
673618	569546	1
674018	569546	1
674418	569546	1
674818	569546	1
675218	569546	1
675618	569546	1
676018	569546	1
676418	569546	1
676818	569546	1
677218	569546	1
677618	569546	1
678018	569546	1
678418	569546	1
678818	569546	1
679218	569546	1
679618	569546	1
680018	569546	1
680418	569546	1
680818	569546	1
681218	569546	1
681618	569546	1
682018	569546	1
682418	569546	1
682818	569546	1
683218	569546	1
683618	569546	1
684018	569546	1
684418	569546	1
684818	569546	1
685218	569546	1
685618	569546	1
656818	569946	0
657218	569946	0
657618	569946	0
658018	569946	0
658418	569946	0
658818	569946	0
659218	569946	0
659618	569946	0
660018	569946	0
660418	569946	0
660818	569946	0
661218	569946	0
661618	569946	0
662018	569946	0
662418	569946	0
662818	569946	0
663218	569946	0
663618	569946	0
664018	569946	0
664418	569946	0
664818	569946	0
665218	569946	0
665618	569946	0
666018	569946	1
666418	569946	1
666818	569946	1
667218	569946	1
667618	569946	1
668018	569946	1
668418	569946	1
668818	569946	1
669218	569946	1
669618	569946	1
670018	569946	1
670418	569946	1
670818	569946	1
671218	569946	1
671618	569946	1
672018	569946	1
672418	569946	1
672818	569946	1
673218	569946	1
673618	569946	1
674018	569946	1
674418	569946	1
674818	569946	1
675218	569946	1
675618	569946	1
676018	569946	1
676418	569946	1
676818	569946	1
677218	569946	1
677618	569946	1
678018	569946	1
678418	569946	1
678818	569946	1
679218	569946	1
679618	569946	1
680018	569946	1
680418	569946	1
680818	569946	1
681218	569946	1
681618	569946	1
682018	569946	1
682418	569946	1
682818	569946	1
683218	569946	1
683618	569946	1
684018	569946	1
684418	569946	1
684818	569946	1
685218	569946	1
685618	569946	1
656818	570346	0
657218	570346	0
657618	570346	0
658018	570346	0
658418	570346	0
658818	570346	0
659218	570346	0
659618	570346	0
660018	570346	0
660418	570346	0
660818	570346	0
661218	570346	0
661618	570346	0
662018	570346	0
662418	570346	0
662818	570346	0
663218	570346	0
663618	570346	0
664018	570346	0
664418	570346	0
664818	570346	0
665218	570346	0
665618	570346	1
666018	570346	1
666418	570346	1
666818	570346	1
667218	570346	1
667618	570346	1
668018	570346	1
668418	570346	1
668818	570346	1
669218	570346	1
669618	570346	1
670018	570346	1
670418	570346	1
670818	570346	1
671218	570346	1
671618	570346	1
672018	570346	1
672418	570346	1
672818	570346	1
673218	570346	1
673618	570346	1
674018	570346	1
674418	570346	1
674818	570346	1
675218	570346	1
675618	570346	1
676018	570346	1
676418	570346	1
676818	570346	1
677218	570346	1
677618	570346	1
678018	570346	1
678418	570346	1
678818	570346	1
679218	570346	1
679618	570346	1
680018	570346	1
680418	570346	1
680818	570346	1
681218	570346	1
681618	570346	1
682018	570346	1
682418	570346	1
682818	570346	1
683218	570346	1
683618	570346	1
684018	570346	1
684418	570346	1
684818	570346	1
685218	570346	1
685618	570346	1
656818	570746	0
657218	570746	0
657618	570746	0
658018	570746	0
658418	570746	0
658818	570746	0
659218	570746	0
659618	570746	0
660018	570746	0
660418	570746	0
660818	570746	0
661218	570746	0
661618	570746	0
662018	570746	0
662418	570746	0
662818	570746	0
663218	570746	0
663618	570746	0
664018	570746	0
664418	570746	0
664818	570746	0
665218	570746	0
665618	570746	0
666018	570746	1
666418	570746	1
666818	570746	1
667218	570746	1
667618	570746	1
668018	570746	1
668418	570746	1
668818	570746	1
669218	570746	1
669618	570746	1
670018	570746	1
670418	570746	1
670818	570746	1
671218	570746	1
671618	570746	1
672018	570746	1
672418	570746	1
672818	570746	1
673218	570746	1
673618	570746	1
674018	570746	1
674418	570746	1
674818	570746	1
675218	570746	1
675618	570746	1
676018	570746	1
676418	570746	1
676818	570746	1
677218	570746	1
677618	570746	1
678018	570746	1
678418	570746	1
678818	570746	1
679218	570746	1
679618	570746	1
680018	570746	1
680418	570746	1
680818	570746	1
681218	570746	1
681618	570746	1
682018	570746	1
682418	570746	1
682818	570746	1
683218	570746	1
683618	570746	1
684018	570746	1
684418	570746	1
684818	570746	1
685218	570746	1
685618	570746	1
656818	571146	0
657218	571146	0
657618	571146	0
658018	571146	0
658418	571146	0
658818	571146	0
659218	571146	0
659618	571146	0
660018	571146	0
660418	571146	0
660818	571146	0
661218	571146	0
661618	571146	0
662018	571146	0
662418	571146	0
662818	571146	0
663218	571146	0
663618	571146	0
664018	571146	0
664418	571146	0
664818	571146	0
665218	571146	0
665618	571146	0
666018	571146	1
666418	571146	1
666818	571146	1
667218	571146	1
667618	571146	1
668018	571146	1
668418	571146	1
668818	571146	1
669218	571146	1
669618	571146	1
670018	571146	1
670418	571146	1
670818	571146	1
671218	571146	1
671618	571146	1
672018	571146	1
672418	571146	1
672818	571146	1
673218	571146	1
673618	571146	1
674018	571146	1
674418	571146	1
674818	571146	1
675218	571146	1
675618	571146	1
676018	571146	1
676418	571146	1
676818	571146	1
677218	571146	1
677618	571146	1
678018	571146	1
678418	571146	1
678818	571146	1
679218	571146	1
679618	571146	1
680018	571146	1
680418	571146	1
680818	571146	1
681218	571146	1
681618	571146	1
682018	571146	1
682418	571146	1
682818	571146	1
683218	571146	1
683618	571146	1
684018	571146	1
684418	571146	1
684818	571146	1
685218	571146	1
685618	571146	1
656818	571546	0
657218	571546	0
657618	571546	0
658018	571546	0
658418	571546	0
658818	571546	0
659218	571546	0
659618	571546	0
660018	571546	0
660418	571546	0
660818	571546	0
661218	571546	0
661618	571546	0
662018	571546	0
662418	571546	0
662818	571546	0
663218	571546	0
663618	571546	0
664018	571546	0
664418	571546	0
664818	571546	0
665218	571546	0
665618	571546	0
666018	571546	1
666418	571546	1
666818	571546	1
667218	571546	1
667618	571546	1
668018	571546	1
668418	571546	1
668818	571546	1
669218	571546	1
669618	571546	1
670018	571546	1
670418	571546	1
670818	571546	1
671218	571546	1
671618	571546	1
672018	571546	1
672418	571546	1
672818	571546	1
673218	571546	1
673618	571546	1
674018	571546	1
674418	571546	1
674818	571546	1
675218	571546	1
675618	571546	1
676018	571546	1
676418	571546	1
676818	571546	1
677218	571546	1
677618	571546	1
678018	571546	1
678418	571546	1
678818	571546	1
679218	571546	1
679618	571546	1
680018	571546	1
680418	571546	1
680818	571546	1
681218	571546	1
681618	571546	1
682018	571546	1
682418	571546	1
682818	571546	1
683218	571546	1
683618	571546	1
684018	571546	1
684418	571546	1
684818	571546	1
685218	571546	1
685618	571546	1
656818	571946	0
657218	571946	0
657618	571946	0
658018	571946	0
658418	571946	0
658818	571946	0
659218	571946	0
659618	571946	0
660018	571946	0
660418	571946	0
660818	571946	0
661218	571946	0
661618	571946	0
662018	571946	0
662418	571946	0
662818	571946	0
663218	571946	0
663618	571946	0
664018	571946	0
664418	571946	0
664818	571946	0
665218	571946	0
665618	571946	0
666018	571946	1
666418	571946	1
666818	571946	1
667218	571946	1
667618	571946	1
668018	571946	1
668418	571946	1
668818	571946	1
669218	571946	1
669618	571946	1
670018	571946	1
670418	571946	1
670818	571946	1
671218	571946	1
671618	571946	1
672018	571946	1
672418	571946	1
672818	571946	1
673218	571946	1
673618	571946	1
674018	571946	1
674418	571946	1
674818	571946	1
675218	571946	1
675618	571946	1
676018	571946	1
676418	571946	1
676818	571946	1
677218	571946	1
677618	571946	1
678018	571946	1
678418	571946	1
678818	571946	1
679218	571946	1
679618	571946	1
680018	571946	1
680418	571946	1
680818	571946	1
681218	571946	1
681618	571946	1
682018	571946	1
682418	571946	1
682818	571946	1
683218	571946	1
683618	571946	1
684018	571946	1
684418	571946	1
684818	571946	1
685218	571946	1
685618	571946	1
656818	572346	0
657218	572346	0
657618	572346	0
658018	572346	0
658418	572346	0
658818	572346	0
659218	572346	0
659618	572346	0
660018	572346	0
660418	572346	0
660818	572346	0
661218	572346	0
661618	572346	0
662018	572346	0
662418	572346	0
662818	572346	0
663218	572346	0
663618	572346	0
664018	572346	0
664418	572346	0
664818	572346	0
665218	572346	0
665618	572346	1
666018	572346	1
666418	572346	1
666818	572346	1
667218	572346	1
667618	572346	1
668018	572346	1
668418	572346	1
668818	572346	1
669218	572346	1
669618	572346	1
670018	572346	1
670418	572346	1
670818	572346	1
671218	572346	1
671618	572346	1
672018	572346	1
672418	572346	1
672818	572346	1
673218	572346	1
673618	572346	1
674018	572346	1
674418	572346	1
674818	572346	1
675218	572346	1
675618	572346	1
676018	572346	1
676418	572346	1
676818	572346	1
677218	572346	1
677618	572346	1
678018	572346	1
678418	572346	1
678818	572346	1
679218	572346	1
679618	572346	1
680018	572346	1
680418	572346	1
680818	572346	1
681218	572346	1
681618	572346	1
682018	572346	1
682418	572346	1
682818	572346	1
683218	572346	1
683618	572346	1
684018	572346	1
684418	572346	1
684818	572346	1
685218	572346	1
685618	572346	1
656818	572746	0
657218	572746	0
657618	572746	0
658018	572746	0
658418	572746	0
658818	572746	0
659218	572746	0
659618	572746	0
660018	572746	0
660418	572746	0
660818	572746	0
661218	572746	0
661618	572746	0
662018	572746	0
662418	572746	0
662818	572746	0
663218	572746	0
663618	572746	0
664018	572746	0
664418	572746	0
664818	572746	0
665218	572746	0
665618	572746	1
666018	572746	1
666418	572746	1
666818	572746	1
667218	572746	1
667618	572746	1
668018	572746	1
668418	572746	1
668818	572746	1
669218	572746	1
669618	572746	1
670018	572746	1
670418	572746	1
670818	572746	1
671218	572746	1
671618	572746	1
672018	572746	1
672418	572746	1
672818	572746	1
673218	572746	1
673618	572746	1
674018	572746	1
674418	572746	1
674818	572746	1
675218	572746	1
675618	572746	1
676018	572746	1
676418	572746	1
676818	572746	1
677218	572746	1
677618	572746	1
678018	572746	1
678418	572746	1
678818	572746	1
679218	572746	1
679618	572746	1
680018	572746	1
680418	572746	1
680818	572746	1
681218	572746	1
681618	572746	1
682018	572746	1
682418	572746	1
682818	572746	1
683218	572746	1
683618	572746	1
684018	572746	1
684418	572746	1
684818	572746	1
685218	572746	1
685618	572746	1
656818	573146	0
657218	573146	0
657618	573146	0
658018	573146	0
658418	573146	0
658818	573146	0
659218	573146	0
659618	573146	0
660018	573146	0
660418	573146	0
660818	573146	0
661218	573146	0
661618	573146	0
662018	573146	0
662418	573146	0
662818	573146	0
663218	573146	0
663618	573146	0
664018	573146	0
664418	573146	0
664818	573146	0
665218	573146	0
665618	573146	0
666018	573146	1
666418	573146	1
666818	573146	1
667218	573146	1
667618	573146	1
668018	573146	1
668418	573146	1
668818	573146	1
669218	573146	1
669618	573146	1
670018	573146	1
670418	573146	1
670818	573146	1
671218	573146	1
671618	573146	1
672018	573146	1
672418	573146	1
672818	573146	1
673218	573146	1
673618	573146	1
674018	573146	1
674418	573146	1
674818	573146	1
675218	573146	1
675618	573146	1
676018	573146	1
676418	573146	1
676818	573146	1
677218	573146	1
677618	573146	1
678018	573146	1
678418	573146	1
678818	573146	1
679218	573146	1
679618	573146	1
680018	573146	1
680418	573146	1
680818	573146	1
681218	573146	1
681618	573146	1
682018	573146	1
682418	573146	1
682818	573146	1
683218	573146	1
683618	573146	1
684018	573146	1
684418	573146	1
684818	573146	1
685218	573146	1
685618	573146	1
656818	573546	0
657218	573546	0
657618	573546	0
658018	573546	0
658418	573546	0
658818	573546	0
659218	573546	0
659618	573546	0
660018	573546	0
660418	573546	0
660818	573546	0
661218	573546	0
661618	573546	0
662018	573546	0
662418	573546	0
662818	573546	0
663218	573546	0
663618	573546	0
664018	573546	0
664418	573546	0
664818	573546	0
665218	573546	0
665618	573546	0
666018	573546	1
666418	573546	1
666818	573546	1
667218	573546	1
667618	573546	1
668018	573546	1
668418	573546	1
668818	573546	1
669218	573546	1
669618	573546	1
670018	573546	1
670418	573546	1
670818	573546	1
671218	573546	1
671618	573546	1
672018	573546	1
672418	573546	1
672818	573546	1
673218	573546	1
673618	573546	1
674018	573546	1
674418	573546	1
674818	573546	1
675218	573546	1
675618	573546	1
676018	573546	1
676418	573546	1
676818	573546	1
677218	573546	1
677618	573546	1
678018	573546	1
678418	573546	1
678818	573546	1
679218	573546	1
679618	573546	1
680018	573546	1
680418	573546	1
680818	573546	1
681218	573546	1
681618	573546	1
682018	573546	1
682418	573546	1
682818	573546	1
683218	573546	1
683618	573546	1
684018	573546	1
684418	573546	1
684818	573546	1
685218	573546	1
685618	573546	1
656818	573946	0
657218	573946	0
657618	573946	0
658018	573946	0
658418	573946	0
658818	573946	0
659218	573946	0
659618	573946	0
660018	573946	0
660418	573946	0
660818	573946	0
661218	573946	0
661618	573946	0
662018	573946	0
662418	573946	0
662818	573946	0
663218	573946	0
663618	573946	0
664018	573946	0
664418	573946	0
664818	573946	0
665218	573946	0
665618	573946	0
666018	573946	0
666418	573946	1
666818	573946	1
667218	573946	1
667618	573946	1
668018	573946	1
668418	573946	1
668818	573946	1
669218	573946	1
669618	573946	1
670018	573946	1
670418	573946	1
670818	573946	1
671218	573946	1
671618	573946	1
672018	573946	1
672418	573946	1
672818	573946	1
673218	573946	1
673618	573946	1
674018	573946	1
674418	573946	1
674818	573946	1
675218	573946	1
675618	573946	1
676018	573946	1
676418	573946	1
676818	573946	1
677218	573946	1
677618	573946	1
678018	573946	1
678418	573946	1
678818	573946	1
679218	573946	1
679618	573946	1
680018	573946	1
680418	573946	1
680818	573946	1
681218	573946	1
681618	573946	1
682018	573946	1
682418	573946	1
682818	573946	1
683218	573946	1
683618	573946	1
684018	573946	1
684418	573946	1
684818	573946	1
685218	573946	1
685618	573946	1
656818	574346	0
657218	574346	0
657618	574346	0
658018	574346	0
658418	574346	0
658818	574346	0
659218	574346	0
659618	574346	0
660018	574346	0
660418	574346	0
660818	574346	0
661218	574346	0
661618	574346	0
662018	574346	0
662418	574346	0
662818	574346	0
663218	574346	0
663618	574346	0
664018	574346	0
664418	574346	0
664818	574346	0
665218	574346	0
665618	574346	0
666018	574346	0
666418	574346	1
666818	574346	1
667218	574346	1
667618	574346	1
668018	574346	1
668418	574346	1
668818	574346	1
669218	574346	1
669618	574346	1
670018	574346	1
670418	574346	1
670818	574346	1
671218	574346	1
671618	574346	1
672018	574346	1
672418	574346	1
672818	574346	1
673218	574346	1
673618	574346	1
674018	574346	1
674418	574346	1
674818	574346	1
675218	574346	1
675618	574346	1
676018	574346	1
676418	574346	1
676818	574346	1
677218	574346	1
677618	574346	1
678018	574346	1
678418	574346	1
678818	574346	1
679218	574346	1
679618	574346	1
680018	574346	1
680418	574346	1
680818	574346	1
681218	574346	1
681618	574346	1
682018	574346	1
682418	574346	1
682818	574346	1
683218	574346	1
683618	574346	1
684018	574346	1
684418	574346	1
684818	574346	1
685218	574346	1
685618	574346	1
656818	574746	0
657218	574746	0
657618	574746	0
658018	574746	0
658418	574746	0
658818	574746	0
659218	574746	0
659618	574746	0
660018	574746	0
660418	574746	0
660818	574746	0
661218	574746	0
661618	574746	0
662018	574746	0
662418	574746	0
662818	574746	0
663218	574746	0
663618	574746	0
664018	574746	0
664418	574746	0
664818	574746	0
665218	574746	0
665618	574746	0
666018	574746	0
666418	574746	1
666818	574746	1
667218	574746	1
667618	574746	1
668018	574746	1
668418	574746	1
668818	574746	1
669218	574746	1
669618	574746	1
670018	574746	1
670418	574746	1
670818	574746	1
671218	574746	1
671618	574746	1
672018	574746	1
672418	574746	1
672818	574746	1
673218	574746	1
673618	574746	1
674018	574746	1
674418	574746	1
674818	574746	1
675218	574746	1
675618	574746	1
676018	574746	1
676418	574746	1
676818	574746	1
677218	574746	1
677618	574746	1
678018	574746	1
678418	574746	1
678818	574746	1
679218	574746	1
679618	574746	1
680018	574746	1
680418	574746	1
680818	574746	1
681218	574746	1
681618	574746	1
682018	574746	1
682418	574746	1
682818	574746	1
683218	574746	1
683618	574746	1
684018	574746	1
684418	574746	1
684818	574746	1
685218	574746	1
685618	574746	1
656818	575146	0
657218	575146	0
657618	575146	0
658018	575146	0
658418	575146	0
658818	575146	0
659218	575146	0
659618	575146	0
660018	575146	0
660418	575146	0
660818	575146	0
661218	575146	0
661618	575146	0
662018	575146	0
662418	575146	0
662818	575146	0
663218	575146	0
663618	575146	0
664018	575146	0
664418	575146	0
664818	575146	0
665218	575146	0
665618	575146	0
666018	575146	0
666418	575146	1
666818	575146	1
667218	575146	1
667618	575146	1
668018	575146	1
668418	575146	1
668818	575146	1
669218	575146	1
669618	575146	1
670018	575146	1
670418	575146	1
670818	575146	1
671218	575146	1
671618	575146	1
672018	575146	1
672418	575146	1
672818	575146	1
673218	575146	1
673618	575146	1
674018	575146	1
674418	575146	1
674818	575146	1
675218	575146	1
675618	575146	1
676018	575146	1
676418	575146	1
676818	575146	1
677218	575146	1
677618	575146	1
678018	575146	1
678418	575146	1
678818	575146	1
679218	575146	1
679618	575146	1
680018	575146	1
680418	575146	1
680818	575146	1
681218	575146	1
681618	575146	1
682018	575146	1
682418	575146	1
682818	575146	1
683218	575146	1
683618	575146	1
684018	575146	1
684418	575146	1
684818	575146	1
685218	575146	1
685618	575146	1
656818	575546	0
657218	575546	0
657618	575546	0
658018	575546	0
658418	575546	0
658818	575546	0
659218	575546	0
659618	575546	0
660018	575546	0
660418	575546	0
660818	575546	0
661218	575546	0
661618	575546	0
662018	575546	0
662418	575546	0
662818	575546	0
663218	575546	0
663618	575546	0
664018	575546	0
664418	575546	0
664818	575546	0
665218	575546	0
665618	575546	0
666018	575546	0
666418	575546	1
666818	575546	1
667218	575546	1
667618	575546	1
668018	575546	1
668418	575546	1
668818	575546	1
669218	575546	1
669618	575546	1
670018	575546	1
670418	575546	1
670818	575546	1
671218	575546	1
671618	575546	1
672018	575546	1
672418	575546	1
672818	575546	1
673218	575546	1
673618	575546	1
674018	575546	1
674418	575546	1
674818	575546	1
675218	575546	1
675618	575546	1
676018	575546	1
676418	575546	1
676818	575546	1
677218	575546	1
677618	575546	1
678018	575546	1
678418	575546	1
678818	575546	1
679218	575546	1
679618	575546	1
680018	575546	1
680418	575546	1
680818	575546	1
681218	575546	1
681618	575546	1
682018	575546	1
682418	575546	1
682818	575546	1
683218	575546	1
683618	575546	1
684018	575546	1
684418	575546	1
684818	575546	1
685218	575546	1
685618	575546	1
656818	575946	0
657218	575946	0
657618	575946	0
658018	575946	0
658418	575946	0
658818	575946	0
659218	575946	0
659618	575946	0
660018	575946	0
660418	575946	0
660818	575946	0
661218	575946	0
661618	575946	0
662018	575946	0
662418	575946	0
662818	575946	0
663218	575946	0
663618	575946	0
664018	575946	0
664418	575946	0
664818	575946	0
665218	575946	0
665618	575946	0
666018	575946	0
666418	575946	1
666818	575946	1
667218	575946	1
667618	575946	1
668018	575946	1
668418	575946	1
668818	575946	1
669218	575946	1
669618	575946	1
670018	575946	1
670418	575946	1
670818	575946	1
671218	575946	1
671618	575946	1
672018	575946	1
672418	575946	1
672818	575946	1
673218	575946	1
673618	575946	1
674018	575946	1
674418	575946	1
674818	575946	1
675218	575946	1
675618	575946	1
676018	575946	1
676418	575946	1
676818	575946	1
677218	575946	1
677618	575946	1
678018	575946	1
678418	575946	1
678818	575946	1
679218	575946	1
679618	575946	1
680018	575946	1
680418	575946	1
680818	575946	1
681218	575946	1
681618	575946	1
682018	575946	1
682418	575946	1
682818	575946	1
683218	575946	1
683618	575946	1
684018	575946	1
684418	575946	1
684818	575946	1
685218	575946	1
685618	575946	1
656818	576346	0
657218	576346	0
657618	576346	0
658018	576346	0
658418	576346	0
658818	576346	0
659218	576346	0
659618	576346	0
660018	576346	0
660418	576346	0
660818	576346	0
661218	576346	0
661618	576346	0
662018	576346	0
662418	576346	0
662818	576346	0
663218	576346	0
663618	576346	0
664018	576346	0
664418	576346	0
664818	576346	0
665218	576346	0
665618	576346	0
666018	576346	0
666418	576346	1
666818	576346	1
667218	576346	1
667618	576346	1
[truncated: 3,914 more rows]

## Sheet: Tabin_trapdeployment
LOC_ID	X_Coord	Y_Coord	1	2	3	4	5	6	7	8	9	10	11	12	13	14	15	16	17	18	19	20	21	22	23	24	25	26	27	28	29	30	31	32	33	34	35	36	37	38	39	40	41	42	43	44	45	46	47
1	666844	577767	1	1	1	1	1	1	1	1	1	1	1	1	1	1	1	1	1	1	1	1	1	1	1	1	1	1	1	1	1	1	1	1	1	1	1	1	1	1	1	1	1	1	1	1	1	1	1
2	668270	577069	1	1	1	1	1	1	1	1	1	0	0	0	0	0	0	1	1	1	1	1	1	1	1	1	1	1	1	1	1	1	1	1	1	1	1	1	1	1	1	1	1	1	1	1	1	1	1
3	670184	576280	0	0	0	0	0	0	0	1	1	1	1	1	1	1	1	1	1	1	1	1	1	1	1	1	1	1	1	1	1	1	1	1	1	1	1	1	1	1	1	1	1	1	1	1	1	1	1
4	672645	575346	0	0	0	0	0	0	0	0	0	0	0	0	0	0	0	0	1	1	1	1	1	1	1	0	0	0	0	0	0	0	0	0	0	0	0	0	0	0	0	0	0	0	0	0	0	0	0
5	668583	578406	1	1	1	1	1	1	1	1	1	1	1	1	1	1	1	1	1	1	1	1	1	1	1	1	1	1	1	1	1	1	1	1	1	1	1	1	1	1	1	1	1	1	1	1	1	1	1
6	670159	577798	1	1	1	1	1	1	1	1	1	1	1	1	1	1	1	1	1	1	1	1	1	1	1	1	1	1	1	1	1	1	1	1	1	1	1	1	1	1	1	1	1	1	1	1	1	1	1
7	672352	576658	1	1	1	1	1	1	1	1	1	1	1	1	1	1	1	1	1	1	1	1	1	1	1	1	1	1	1	1	1	1	1	1	1	1	1	1	1	1	1	1	1	1	1	1	1	1	1
8	674302	577259	0	0	0	0	0	0	0	0	0	0	1	1	1	1	1	1	1	1	1	1	1	1	1	1	1	1	1	1	1	1	1	1	1	1	1	1	1	1	1	1	1	1	1	1	1	1	1
9	675691	578206	1	1	1	1	1	1	1	1	1	1	1	1	1	1	1	1	1	1	1	1	1	1	1	1	1	1	1	1	1	1	1	1	1	1	1	1	1	1	1	1	1	1	1	1	1	1	1
10	672508	577580	1	1	1	1	1	1	1	0	0	0	0	0	0	0	0	0	1	1	1	1	1	1	1	1	1	1	1	1	1	1	1	1	1	1	1	1	1	1	1	1	1	1	1	1	1	1	1
11	669931	579126	0	0	0	0	1	1	1	1	1	1	1	1	1	1	1	1	1	1	1	1	1	1	1	1	1	1	1	1	1	1	1	1	1	1	1	1	1	1	1	1	1	1	1	1	1	1	1
12	672637	579366	0	0	0	0	0	0	0	0	0	0	0	0	0	0	0	0	0	0	0	0	0	0	0	1	1	1	1	1	1	1	1	1	1	1	1	1	1	1	1	1	1	1	1	1	1	1	1
13	674255	578750	0	0	0	0	0	0	0	0	0	0	0	0	0	0	0	0	0	0	0	0	0	0	0	0	1	1	1	1	1	1	1	1	1	1	1	1	1	1	1	1	1	1	1	1	1	1	1
14	671206	579647	0	0	0	0	1	1	1	1	1	1	1	1	1	1	1	1	1	1	1	1	1	1	1	1	1	1	1	1	1	1	1	1	1	1	1	1	1	1	1	1	1	1	1	1	1	1	1
15	667468	579496	0	0	0	0	0	0	0	0	0	0	0	0	0	0	0	0	0	0	0	0	0	0	0	1	1	1	1	1	1	1	1	1	1	1	1	1	1	1	1	1	1	1	1	1	1	1	1
16	669639	580281	0	0	0	0	0	0	0	0	0	0	0	0	0	0	0	0	0	0	0	0	0	0	0	1	1	1	1	1	1	1	1	1	1	1	1	1	1	1	1	1	1	1	1	1	1	1	1
17	671996	580978	0	0	0	0	0	0	0	0	0	0	0	0	0	0	0	0	0	0	0	0	0	0	1	1	1	1	1	1	1	1	1	1	1	1	1	1	1	1	1	1	1	1	1	1	1	1	1
18	673193	581344	0	0	0	0	0	0	0	0	0	0	0	0	0	0	0	0	0	0	0	0	0	0	1	1	1	1	1	1	1	1	1	1	1	1	1	1	1	1	1	1	1	1	1	1	1	1	1
19	666618	580955	0	0	0	0	0	0	0	0	0	0	0	0	0	0	0	0	0	0	0	0	0	0	0	0	0	0	0	0	0	0	0	0	0	1	1	1	1	1	1	1	1	1	1	1	1	1	1
20	667937	580773	1	1	1	1	1	1	1	1	1	1	1	1	1	1	1	1	1	1	1	1	1	1	1	1	1	1	1	1	1	1	1	1	1	1	1	1	1	1	1	1	1	1	1	1	1	1	1
21	669294	581391	1	1	1	1	1	1	1	1	1	1	1	1	1	1	1	1	1	1	1	1	1	1	1	1	1	1	1	1	1	1	1	1	1	1	1	1	1	1	1	1	1	1	1	1	1	1	1
22	670579	582174	1	1	1	1	1	1	1	1	1	1	1	1	1	1	1	1	1	1	1	1	1	1	1	1	1	1	1	1	1	1	1	1	1	1	1	1	1	1	1	1	1	1	1	1	1	1	1
23	671486	582544	1	1	1	1	1	1	1	1	1	1	1	1	1	1	1	1	1	1	1	1	1	1	1	1	1	1	1	1	1	1	1	1	1	1	1	1	1	1	1	1	1	1	1	1	1	1	1
24	668100	582049	1	1	1	1	1	1	1	1	1	1	1	1	1	1	1	1	1	1	1	1	1	1	1	1	1	1	1	1	1	1	1	1	1	1	1	1	1	1	1	1	1	1	1	1	1	1	1
25	666846	582817	1	1	1	1	1	1	1	1	1	1	1	1	1	1	1	1	1	1	1	1	1	1	1	1	1	1	1	1	1	1	1	1	1	1	1	1	1	1	1	1	1	1	1	1	1	1	1
26	669479	583142	1	1	1	1	1	1	1	1	1	1	1	1	1	1	1	1	1	1	1	1	1	1	1	1	1	1	1	1	1	1	1	1	1	1	1	1	1	1	1	1	1	1	1	1	1	1	1
27	671127	583711	1	1	1	1	1	1	1	1	1	1	1	1	1	1	1	1	1	1	1	1	1	1	1	1	1	1	1	1	1	1	1	1	1	1	1	1	1	1	1	1	1	1	1	1	1	1	1
28	668312	584280	1	1	1	1	1	1	1	1	1	1	1	1	1	1	1	1	1	1	1	1	1	1	1	1	1	1	1	1	1	1	1	1	1	1	1	1	1	1	1	1	1	1	1	1	1	1	1
29	667105	584629	1	1	1	1	1	1	1	1	1	1	1	1	1	0	0	0	1	1	1	1	1	1	1	1	1	1	1	1	1	1	1	1	1	1	1	1	1	1	1	1	1	1	1	1	1	1	1
30	669654	584672	1	1	1	1	1	1	1	1	1	1	1	1	1	1	1	1	1	1	1	1	1	1	1	1	1	1	1	1	1	1	1	1	0	0	0	0	0	1	1	1	1	1	1	1	1	1	1
31	670369	584956	1	1	1	1	1	1	1	1	1	0	0	0	0	0	0	0	0	0	0	0	0	0	0	0	0	0	0	0	0	0	0	0	0	0	0	0	0	0	0	0	0	0	0	0	0	0	0
32	669616	585506	0	0	0	0	0	0	0	0	0	0	0	0	0	0	0	0	1	1	1	1	1	1	1	1	1	1	1	1	1	1	1	1	1	1	1	1	1	1	1	1	1	1	1	1	1	1	1
33	671873	585394	1	1	1	1	1	1	1	1	1	1	1	1	1	1	1	1	1	1	1	1	1	1	1	1	1	1	1	1	1	1	1	1	1	1	1	1	1	1	1	1	1	1	1	1	1	1	1
34	668192	585987	1	1	1	1	1	1	1	1	1	1	1	1	1	1	1	1	1	1	1	1	1	1	1	1	1	1	1	1	1	1	1	1	0	0	0	0	0	0	0	0	0	0	0	0	0	0	0
35	670801	586056	1	1	1	1	1	1	1	1	1	1	1	1	1	1	1	1	1	1	1	1	1	1	1	1	1	1	1	1	1	1	1	1	1	1	1	1	1	1	1	1	1	1	1	1	1	1	1
36	670356	587222	1	1	1	1	1	1	1	1	1	1	1	1	1	1	1	1	1	1	1	1	1	1	1	1	1	1	1	1	1	1	1	1	1	1	1	1	1	1	1	1	1	1	1	1	1	1	1
37	671176	587743	1	1	1	1	1	1	1	1	1	1	1	1	1	1	1	1	1	1	1	1	1	1	1	1	1	1	1	1	1	1	1	1	1	1	1	1	1	1	1	1	1	1	1	1	1	1	1
[truncated: 53 more columns]

## Sheet: Danum_captures
LOC_ID	ANIMAL_ID	SO
24	1	1
20	1	21
13	2	4
31	3	28
4	4	54
8	5	50
66	6	103
66	6	119
76	7	114
4	8	28
4	8	46
3	9	7
26	10	16
28	11	18
18	12	19
8	13	45
3	14	64
52	15	77
58	15	89
52	15	100
58	15	102
52	15	106

## Sheet: Danum_homerange_centres
X_COORD	Y_COORD	HABITAT
561841	534110	1
562241	534110	1
562641	534110	1
563041	534110	1
563441	534110	1
563841	534110	1
564241	534110	1
564641	534110	1
565041	534110	1
565441	534110	1
565841	534110	1
566241	534110	1
566641	534110	1
567041	534110	1
567441	534110	1
567841	534110	1
568241	534110	1
568641	534110	1
569041	534110	1
569441	534110	1
569841	534110	1
570241	534110	1
570641	534110	1
571041	534110	1
571441	534110	1
571841	534110	1
572241	534110	1
572641	534110	1
573041	534110	1
573441	534110	1
573841	534110	1
574241	534110	1
574641	534110	1
575041	534110	1
575441	534110	1
575841	534110	1
576241	534110	1
576641	534110	1
577041	534110	1
577441	534110	1
577841	534110	1
578241	534110	1
578641	534110	1
579041	534110	1
579441	534110	1
579841	534110	1
580241	534110	1
580641	534110	1
581041	534110	1
581441	534110	1
581841	534110	1
582241	534110	1
582641	534110	1
583041	534110	1
583441	534110	1
583841	534110	1
584241	534110	1
584641	534110	1
585041	534110	1
585441	534110	1
585841	534110	1
586241	534110	1
586641	534110	1
587041	534110	1
587441	534110	1
587841	534110	1
588241	534110	1
588641	534110	1
589041	534110	1
589441	534110	1
589841	534110	1
590241	534110	1
590641	534110	1
591041	534110	1
591441	534110	1
591841	534110	1
592241	534110	1
592641	534110	1
593041	534110	1
593441	534110	1
593841	534110	1
594241	534110	1
594641	534110	1
595041	534110	1
595441	534110	1
595841	534110	1
596241	534110	1
596641	534110	1
597041	534110	1
597441	534110	1
597841	534110	1
598241	534110	1
561841	534510	1
562241	534510	1
562641	534510	1
563041	534510	1
563441	534510	1
563841	534510	1
564241	534510	1
564641	534510	1
565041	534510	1
565441	534510	1
565841	534510	1
566241	534510	1
566641	534510	1
567041	534510	1
567441	534510	1
567841	534510	1
568241	534510	1
568641	534510	1
569041	534510	1
569441	534510	1
569841	534510	1
570241	534510	1
570641	534510	1
571041	534510	1
571441	534510	1
571841	534510	1
572241	534510	1
572641	534510	1
573041	534510	1
573441	534510	1
573841	534510	1
574241	534510	1
574641	534510	1
575041	534510	1
575441	534510	1
575841	534510	1
576241	534510	1
576641	534510	1
577041	534510	1
577441	534510	1
577841	534510	1
578241	534510	1
578641	534510	1
579041	534510	1
579441	534510	1
579841	534510	1
580241	534510	1
580641	534510	1
581041	534510	1
581441	534510	1
581841	534510	1
582241	534510	1
582641	534510	1
583041	534510	1
583441	534510	1
583841	534510	1
584241	534510	1
584641	534510	1
585041	534510	1
585441	534510	1
585841	534510	1
586241	534510	1
586641	534510	1
587041	534510	1
587441	534510	1
587841	534510	1
588241	534510	1
588641	534510	1
589041	534510	1
589441	534510	1
589841	534510	1
590241	534510	1
590641	534510	1
591041	534510	1
591441	534510	1
591841	534510	1
592241	534510	1
592641	534510	1
593041	534510	1
593441	534510	1
593841	534510	1
594241	534510	1
594641	534510	1
595041	534510	1
595441	534510	1
595841	534510	1
596241	534510	1
596641	534510	1
597041	534510	1
597441	534510	1
597841	534510	1
598241	534510	1
561841	534910	1
562241	534910	1
562641	534910	1
563041	534910	1
563441	534910	1
563841	534910	1
564241	534910	1
564641	534910	1
565041	534910	1
565441	534910	1
565841	534910	1
566241	534910	1
566641	534910	1
567041	534910	1
567441	534910	1
567841	534910	1
568241	534910	1
568641	534910	1
569041	534910	1
569441	534910	1
569841	534910	1
570241	534910	1
570641	534910	1
571041	534910	1
571441	534910	1
571841	534910	1
572241	534910	1
572641	534910	1
573041	534910	1
573441	534910	1
573841	534910	1
574241	534910	1
574641	534910	1
575041	534910	1
575441	534910	1
575841	534910	1
576241	534910	1
576641	534910	1
577041	534910	1
577441	534910	1
577841	534910	1
578241	534910	1
578641	534910	1
579041	534910	1
579441	534910	1
579841	534910	1
580241	534910	1
580641	534910	1
581041	534910	1
581441	534910	1
581841	534910	1
582241	534910	1
582641	534910	1
583041	534910	1
583441	534910	1
583841	534910	1
584241	534910	1
584641	534910	1
585041	534910	1
585441	534910	1
585841	534910	1
586241	534910	1
586641	534910	1
587041	534910	1
587441	534910	1
587841	534910	1
588241	534910	1
588641	534910	1
589041	534910	1
589441	534910	1
589841	534910	1
590241	534910	1
590641	534910	1
591041	534910	1
591441	534910	1
591841	534910	1
592241	534910	1
592641	534910	1
593041	534910	1
593441	534910	1
593841	534910	1
594241	534910	1
594641	534910	1
595041	534910	1
595441	534910	1
595841	534910	1
596241	534910	1
596641	534910	1
597041	534910	1
597441	534910	1
597841	534910	1
598241	534910	1
561841	535310	1
562241	535310	1
562641	535310	1
563041	535310	1
563441	535310	1
563841	535310	1
564241	535310	1
564641	535310	1
565041	535310	1
565441	535310	1
565841	535310	1
566241	535310	1
566641	535310	1
567041	535310	1
567441	535310	1
567841	535310	1
568241	535310	1
568641	535310	1
569041	535310	1
569441	535310	1
569841	535310	1
570241	535310	1
570641	535310	1
571041	535310	1
571441	535310	1
571841	535310	1
572241	535310	1
572641	535310	1
573041	535310	1
573441	535310	1
573841	535310	1
574241	535310	1
574641	535310	1
575041	535310	1
575441	535310	1
575841	535310	1
576241	535310	1
576641	535310	1
577041	535310	1
577441	535310	1
577841	535310	1
578241	535310	1
578641	535310	1
579041	535310	1
579441	535310	1
579841	535310	1
580241	535310	1
580641	535310	1
581041	535310	1
581441	535310	1
581841	535310	1
582241	535310	1
582641	535310	1
583041	535310	1
583441	535310	1
583841	535310	1
584241	535310	1
584641	535310	1
585041	535310	1
585441	535310	1
585841	535310	1
586241	535310	1
586641	535310	1
587041	535310	1
587441	535310	1
587841	535310	1
588241	535310	1
588641	535310	1
589041	535310	1
589441	535310	1
589841	535310	1
590241	535310	1
590641	535310	1
591041	535310	1
591441	535310	1
591841	535310	1
592241	535310	1
592641	535310	1
593041	535310	1
593441	535310	1
593841	535310	1
594241	535310	1
594641	535310	1
595041	535310	1
595441	535310	1
595841	535310	1
596241	535310	1
596641	535310	1
597041	535310	1
597441	535310	1
597841	535310	1
598241	535310	1
561841	535710	1
562241	535710	1
562641	535710	1
563041	535710	1
563441	535710	1
563841	535710	1
564241	535710	1
564641	535710	1
565041	535710	1
565441	535710	1
565841	535710	1
566241	535710	1
566641	535710	1
567041	535710	1
567441	535710	1
567841	535710	1
568241	535710	1
568641	535710	1
569041	535710	1
569441	535710	1
569841	535710	1
570241	535710	1
570641	535710	1
571041	535710	1
571441	535710	1
571841	535710	1
572241	535710	1
572641	535710	1
573041	535710	1
573441	535710	1
573841	535710	1
574241	535710	1
574641	535710	1
575041	535710	1
575441	535710	1
575841	535710	1
576241	535710	1
576641	535710	1
577041	535710	1
577441	535710	1
577841	535710	1
578241	535710	1
578641	535710	1
579041	535710	1
579441	535710	1
579841	535710	1
580241	535710	1
580641	535710	1
581041	535710	1
581441	535710	1
581841	535710	1
582241	535710	1
582641	535710	1
583041	535710	1
583441	535710	1
583841	535710	1
584241	535710	1
584641	535710	1
585041	535710	1
585441	535710	1
585841	535710	1
586241	535710	1
586641	535710	1
587041	535710	1
587441	535710	1
587841	535710	1
588241	535710	1
588641	535710	1
589041	535710	1
589441	535710	1
589841	535710	1
590241	535710	1
590641	535710	1
591041	535710	1
591441	535710	1
591841	535710	1
592241	535710	1
592641	535710	1
593041	535710	1
593441	535710	1
593841	535710	1
594241	535710	1
594641	535710	1
595041	535710	1
595441	535710	1
595841	535710	1
596241	535710	1
596641	535710	1
597041	535710	1
597441	535710	1
597841	535710	1
598241	535710	1
561841	536110	1
562241	536110	1
562641	536110	1
563041	536110	1
563441	536110	1
563841	536110	1
564241	536110	1
564641	536110	1
565041	536110	1
565441	536110	1
565841	536110	1
566241	536110	1
566641	536110	1
567041	536110	1
567441	536110	1
567841	536110	1
568241	536110	1
568641	536110	1
569041	536110	1
569441	536110	1
569841	536110	1
570241	536110	1
570641	536110	1
571041	536110	1
571441	536110	1
571841	536110	1
572241	536110	1
572641	536110	1
573041	536110	1
573441	536110	1
573841	536110	1
574241	536110	1
574641	536110	1
575041	536110	1
575441	536110	1
575841	536110	1
576241	536110	1
576641	536110	1
577041	536110	1
577441	536110	1
577841	536110	1
578241	536110	1
578641	536110	1
579041	536110	1
579441	536110	1
579841	536110	1
580241	536110	1
580641	536110	1
581041	536110	1
581441	536110	1
581841	536110	1
582241	536110	1
582641	536110	1
583041	536110	1
583441	536110	1
583841	536110	1
584241	536110	1
584641	536110	1
585041	536110	1
585441	536110	1
585841	536110	1
586241	536110	1
586641	536110	1
587041	536110	1
587441	536110	1
587841	536110	1
588241	536110	1
588641	536110	1
589041	536110	1
589441	536110	1
589841	536110	1
590241	536110	1
590641	536110	1
591041	536110	1
591441	536110	1
591841	536110	1
592241	536110	1
592641	536110	1
593041	536110	1
593441	536110	1
593841	536110	1
594241	536110	1
594641	536110	1
595041	536110	1
595441	536110	1
595841	536110	1
596241	536110	1
596641	536110	1
597041	536110	1
597441	536110	1
597841	536110	1
598241	536110	1
561841	536510	1
562241	536510	1
562641	536510	1
563041	536510	1
563441	536510	1
563841	536510	1
564241	536510	1
564641	536510	1
565041	536510	1
565441	536510	1
565841	536510	1
566241	536510	1
566641	536510	1
567041	536510	1
567441	536510	1
567841	536510	1
568241	536510	1
568641	536510	1
569041	536510	1
569441	536510	1
569841	536510	1
570241	536510	1
570641	536510	1
571041	536510	1
571441	536510	1
571841	536510	1
572241	536510	1
572641	536510	1
573041	536510	1
573441	536510	1
573841	536510	1
574241	536510	1
574641	536510	1
575041	536510	1
575441	536510	1
575841	536510	1
576241	536510	1
576641	536510	1
577041	536510	1
577441	536510	1
577841	536510	1
578241	536510	1
578641	536510	1
579041	536510	1
579441	536510	1
579841	536510	1
580241	536510	1
580641	536510	1
581041	536510	1
581441	536510	1
581841	536510	1
582241	536510	1
582641	536510	1
583041	536510	1
583441	536510	1
583841	536510	1
584241	536510	1
584641	536510	1
585041	536510	1
585441	536510	1
585841	536510	1
586241	536510	1
586641	536510	1
587041	536510	1
587441	536510	1
587841	536510	1
588241	536510	1
588641	536510	1
589041	536510	1
589441	536510	1
589841	536510	1
590241	536510	1
590641	536510	1
591041	536510	1
591441	536510	1
591841	536510	1
592241	536510	1
592641	536510	1
593041	536510	1
593441	536510	1
593841	536510	1
594241	536510	1
594641	536510	1
595041	536510	1
595441	536510	1
595841	536510	1
596241	536510	1
596641	536510	1
597041	536510	1
597441	536510	1
597841	536510	1
598241	536510	1
561841	536910	1
562241	536910	1
562641	536910	1
563041	536910	1
563441	536910	1
563841	536910	1
564241	536910	1
564641	536910	1
565041	536910	1
565441	536910	1
565841	536910	1
566241	536910	1
566641	536910	1
567041	536910	1
567441	536910	1
567841	536910	1
568241	536910	1
568641	536910	1
569041	536910	1
569441	536910	1
569841	536910	1
570241	536910	1
570641	536910	1
571041	536910	1
571441	536910	1
571841	536910	1
572241	536910	1
572641	536910	1
573041	536910	1
573441	536910	1
573841	536910	1
574241	536910	1
574641	536910	1
575041	536910	1
575441	536910	1
575841	536910	1
576241	536910	1
576641	536910	1
577041	536910	1
577441	536910	1
577841	536910	1
578241	536910	1
578641	536910	1
579041	536910	1
579441	536910	1
579841	536910	1
580241	536910	1
580641	536910	1
581041	536910	1
581441	536910	1
581841	536910	1
582241	536910	1
582641	536910	1
583041	536910	1
583441	536910	1
583841	536910	1
584241	536910	1
584641	536910	1
585041	536910	1
585441	536910	1
585841	536910	1
586241	536910	1
586641	536910	1
587041	536910	1
587441	536910	1
587841	536910	1
588241	536910	1
588641	536910	1
589041	536910	1
589441	536910	1
589841	536910	1
590241	536910	1
590641	536910	1
591041	536910	1
591441	536910	1
591841	536910	1
592241	536910	1
592641	536910	1
593041	536910	1
593441	536910	1
593841	536910	1
594241	536910	1
594641	536910	1
595041	536910	1
595441	536910	1
595841	536910	1
596241	536910	1
596641	536910	1
597041	536910	1
597441	536910	1
597841	536910	1
598241	536910	1
561841	537310	1
562241	537310	1
562641	537310	1
563041	537310	1
563441	537310	1
563841	537310	1
564241	537310	1
564641	537310	1
565041	537310	1
565441	537310	1
565841	537310	1
566241	537310	1
566641	537310	1
567041	537310	1
567441	537310	1
567841	537310	1
568241	537310	1
568641	537310	1
569041	537310	1
569441	537310	1
569841	537310	1
570241	537310	1
570641	537310	1
571041	537310	1
571441	537310	1
571841	537310	1
572241	537310	1
572641	537310	1
573041	537310	1
573441	537310	1
573841	537310	1
574241	537310	1
574641	537310	1
575041	537310	1
575441	537310	1
575841	537310	1
576241	537310	1
576641	537310	1
577041	537310	1
577441	537310	1
577841	537310	1
578241	537310	1
578641	537310	1
579041	537310	1
579441	537310	1
579841	537310	1
580241	537310	1
580641	537310	1
581041	537310	1
581441	537310	1
581841	537310	1
582241	537310	1
582641	537310	1
583041	537310	1
583441	537310	1
583841	537310	1
584241	537310	1
584641	537310	1
585041	537310	1
585441	537310	1
585841	537310	1
586241	537310	1
586641	537310	1
587041	537310	1
587441	537310	1
587841	537310	1
588241	537310	1
588641	537310	1
589041	537310	1
589441	537310	1
589841	537310	1
590241	537310	1
590641	537310	1
591041	537310	1
591441	537310	1
591841	537310	1
592241	537310	1
592641	537310	1
593041	537310	1
593441	537310	1
593841	537310	1
594241	537310	1
594641	537310	1
595041	537310	1
595441	537310	1
595841	537310	1
596241	537310	1
596641	537310	1
597041	537310	1
597441	537310	1
597841	537310	1
598241	537310	1
561841	537710	1
562241	537710	1
562641	537710	1
563041	537710	1
563441	537710	1
563841	537710	1
564241	537710	1
564641	537710	1
565041	537710	1
565441	537710	1
565841	537710	1
566241	537710	1
566641	537710	1
567041	537710	1
567441	537710	1
567841	537710	1
568241	537710	1
568641	537710	1
569041	537710	1
569441	537710	1
569841	537710	1
570241	537710	1
570641	537710	1
571041	537710	1
571441	537710	1
571841	537710	1
572241	537710	1
572641	537710	1
573041	537710	1
573441	537710	1
573841	537710	1
574241	537710	1
574641	537710	1
575041	537710	1
575441	537710	1
575841	537710	1
576241	537710	1
576641	537710	1
577041	537710	1
577441	537710	1
577841	537710	1
578241	537710	1
578641	537710	1
579041	537710	1
579441	537710	1
579841	537710	1
580241	537710	1
580641	537710	1
581041	537710	1
581441	537710	1
581841	537710	1
582241	537710	1
582641	537710	1
583041	537710	1
583441	537710	1
583841	537710	1
584241	537710	1
584641	537710	1
585041	537710	1
585441	537710	1
585841	537710	1
586241	537710	1
586641	537710	1
587041	537710	1
587441	537710	1
587841	537710	1
588241	537710	1
588641	537710	1
589041	537710	1
589441	537710	1
589841	537710	1
590241	537710	1
590641	537710	1
591041	537710	1
591441	537710	1
591841	537710	1
592241	537710	1
592641	537710	1
593041	537710	1
593441	537710	1
593841	537710	1
594241	537710	1
594641	537710	1
595041	537710	1
595441	537710	1
595841	537710	1
596241	537710	1
596641	537710	1
597041	537710	1
597441	537710	1
597841	537710	1
598241	537710	1
561841	538110	1
562241	538110	1
562641	538110	1
563041	538110	1
563441	538110	1
563841	538110	1
564241	538110	1
564641	538110	1
565041	538110	1
565441	538110	1
565841	538110	1
566241	538110	1
566641	538110	1
567041	538110	1
567441	538110	1
567841	538110	1
568241	538110	1
568641	538110	1
569041	538110	1
569441	538110	1
569841	538110	1
570241	538110	1
570641	538110	1
571041	538110	1
571441	538110	1
571841	538110	1
572241	538110	1
572641	538110	1
573041	538110	1
573441	538110	1
573841	538110	1
574241	538110	1
574641	538110	1
575041	538110	1
575441	538110	1
575841	538110	1
576241	538110	1
576641	538110	1
577041	538110	1
577441	538110	1
577841	538110	1
578241	538110	1
578641	538110	1
579041	538110	1
579441	538110	1
579841	538110	1
580241	538110	1
580641	538110	1
581041	538110	1
581441	538110	1
581841	538110	1
582241	538110	1
582641	538110	1
583041	538110	1
583441	538110	1
583841	538110	1
584241	538110	1
584641	538110	1
585041	538110	1
585441	538110	1
585841	538110	1
586241	538110	1
586641	538110	1
587041	538110	1
587441	538110	1
587841	538110	1
588241	538110	1
588641	538110	1
589041	538110	1
589441	538110	1
589841	538110	1
590241	538110	1
590641	538110	1
591041	538110	1
591441	538110	1
591841	538110	1
592241	538110	1
592641	538110	1
593041	538110	1
593441	538110	1
593841	538110	1
594241	538110	1
594641	538110	1
595041	538110	1
595441	538110	1
595841	538110	1
596241	538110	1
596641	538110	1
597041	538110	1
597441	538110	1
597841	538110	1
598241	538110	1
561841	538510	1
562241	538510	1
562641	538510	1
563041	538510	1
563441	538510	1
563841	538510	1
564241	538510	1
564641	538510	1
565041	538510	1
565441	538510	1
565841	538510	1
566241	538510	1
566641	538510	1
567041	538510	1
567441	538510	1
567841	538510	1
568241	538510	1
568641	538510	1
569041	538510	1
569441	538510	1
569841	538510	1
570241	538510	1
570641	538510	1
571041	538510	1
571441	538510	1
571841	538510	1
572241	538510	1
572641	538510	1
573041	538510	1
573441	538510	1
573841	538510	1
574241	538510	1
574641	538510	1
575041	538510	1
575441	538510	1
575841	538510	1
576241	538510	1
576641	538510	1
577041	538510	1
577441	538510	1
577841	538510	1
578241	538510	1
578641	538510	1
579041	538510	1
579441	538510	1
579841	538510	1
580241	538510	1
580641	538510	1
581041	538510	1
581441	538510	1
581841	538510	1
582241	538510	1
582641	538510	1
583041	538510	1
583441	538510	1
583841	538510	1
584241	538510	1
584641	538510	1
585041	538510	1
585441	538510	1
585841	538510	1
586241	538510	1
586641	538510	1
587041	538510	1
587441	538510	1
587841	538510	1
588241	538510	1
588641	538510	1
589041	538510	1
589441	538510	1
589841	538510	1
590241	538510	1
590641	538510	1
591041	538510	1
591441	538510	1
591841	538510	1
592241	538510	1
592641	538510	1
593041	538510	1
593441	538510	1
593841	538510	1
594241	538510	1
594641	538510	1
595041	538510	1
595441	538510	1
595841	538510	1
596241	538510	1
596641	538510	1
597041	538510	1
597441	538510	1
597841	538510	1
598241	538510	1
561841	538910	1
562241	538910	1
562641	538910	1
563041	538910	1
563441	538910	1
563841	538910	1
564241	538910	1
564641	538910	1
565041	538910	1
565441	538910	1
565841	538910	1
566241	538910	1
566641	538910	1
567041	538910	1
567441	538910	1
567841	538910	1
568241	538910	1
568641	538910	1
569041	538910	1
569441	538910	1
569841	538910	1
570241	538910	1
570641	538910	1
571041	538910	1
571441	538910	1
571841	538910	1
572241	538910	1
572641	538910	1
573041	538910	1
573441	538910	1
573841	538910	1
574241	538910	1
574641	538910	1
575041	538910	1
575441	538910	1
575841	538910	1
576241	538910	1
576641	538910	1
577041	538910	1
577441	538910	1
577841	538910	1
578241	538910	1
578641	538910	1
579041	538910	1
579441	538910	1
579841	538910	1
580241	538910	1
580641	538910	1
581041	538910	1
581441	538910	1
581841	538910	1
582241	538910	1
582641	538910	1
583041	538910	1
583441	538910	1
583841	538910	1
584241	538910	1
584641	538910	1
585041	538910	1
585441	538910	1
585841	538910	1
586241	538910	1
586641	538910	1
587041	538910	1
587441	538910	1
587841	538910	1
588241	538910	1
588641	538910	1
589041	538910	1
589441	538910	1
589841	538910	1
590241	538910	1
590641	538910	1
591041	538910	1
591441	538910	1
591841	538910	1
592241	538910	1
592641	538910	1
593041	538910	1
593441	538910	1
593841	538910	1
594241	538910	1
594641	538910	1
595041	538910	1
595441	538910	1
595841	538910	1
596241	538910	1
596641	538910	1
597041	538910	1
597441	538910	1
597841	538910	1
598241	538910	1
561841	539310	1
562241	539310	1
562641	539310	1
563041	539310	1
563441	539310	1
563841	539310	1
564241	539310	1
564641	539310	1
565041	539310	1
565441	539310	1
565841	539310	1
566241	539310	1
566641	539310	1
567041	539310	1
567441	539310	1
567841	539310	1
568241	539310	1
568641	539310	1
569041	539310	1
569441	539310	1
569841	539310	1
570241	539310	1
570641	539310	1
571041	539310	1
571441	539310	1
571841	539310	1
572241	539310	1
572641	539310	1
573041	539310	1
573441	539310	1
573841	539310	1
574241	539310	1
574641	539310	1
575041	539310	1
575441	539310	1
575841	539310	1
576241	539310	1
576641	539310	1
577041	539310	1
577441	539310	1
577841	539310	1
578241	539310	1
578641	539310	1
579041	539310	1
579441	539310	1
579841	539310	1
580241	539310	1
580641	539310	1
581041	539310	1
581441	539310	1
581841	539310	1
582241	539310	1
582641	539310	1
583041	539310	1
583441	539310	1
583841	539310	1
584241	539310	1
584641	539310	1
585041	539310	1
585441	539310	1
585841	539310	1
586241	539310	1
586641	539310	1
587041	539310	1
587441	539310	1
587841	539310	1
588241	539310	1
588641	539310	1
589041	539310	1
589441	539310	1
589841	539310	1
590241	539310	1
590641	539310	1
591041	539310	1
591441	539310	1
591841	539310	1
592241	539310	1
592641	539310	1
593041	539310	1
593441	539310	1
593841	539310	1
594241	539310	1
594641	539310	1
595041	539310	1
595441	539310	1
595841	539310	1
596241	539310	1
596641	539310	1
597041	539310	1
597441	539310	1
597841	539310	1
598241	539310	1
561841	539710	1
562241	539710	1
562641	539710	1
563041	539710	1
563441	539710	1
563841	539710	1
564241	539710	1
564641	539710	1
565041	539710	1
565441	539710	1
565841	539710	1
566241	539710	1
566641	539710	1
567041	539710	1
567441	539710	1
567841	539710	1
568241	539710	1
568641	539710	1
569041	539710	1
569441	539710	1
569841	539710	1
570241	539710	1
570641	539710	1
571041	539710	1
571441	539710	1
571841	539710	1
572241	539710	1
572641	539710	1
573041	539710	1
573441	539710	1
573841	539710	1
574241	539710	1
574641	539710	1
575041	539710	1
575441	539710	1
575841	539710	1
576241	539710	1
576641	539710	1
577041	539710	1
577441	539710	1
577841	539710	1
578241	539710	1
578641	539710	1
579041	539710	1
579441	539710	1
579841	539710	1
580241	539710	1
580641	539710	1
581041	539710	1
581441	539710	1
581841	539710	1
582241	539710	1
582641	539710	1
583041	539710	1
583441	539710	1
583841	539710	1
584241	539710	1
584641	539710	1
585041	539710	1
585441	539710	1
585841	539710	1
586241	539710	1
586641	539710	1
587041	539710	1
587441	539710	1
587841	539710	1
588241	539710	1
588641	539710	1
589041	539710	1
589441	539710	1
589841	539710	1
590241	539710	1
590641	539710	1
591041	539710	1
591441	539710	1
591841	539710	1
592241	539710	1
592641	539710	1
593041	539710	1
593441	539710	1
593841	539710	1
594241	539710	1
594641	539710	1
595041	539710	1
595441	539710	1
595841	539710	1
596241	539710	1
596641	539710	1
597041	539710	1
597441	539710	1
597841	539710	1
598241	539710	1
561841	540110	1
562241	540110	1
562641	540110	1
563041	540110	1
563441	540110	1
563841	540110	1
564241	540110	1
564641	540110	1
565041	540110	1
565441	540110	1
565841	540110	1
566241	540110	1
566641	540110	1
567041	540110	1
567441	540110	1
567841	540110	1
568241	540110	1
568641	540110	1
569041	540110	1
569441	540110	1
569841	540110	1
570241	540110	1
570641	540110	1
571041	540110	1
571441	540110	1
571841	540110	1
572241	540110	1
572641	540110	1
573041	540110	1
573441	540110	1
573841	540110	1
574241	540110	1
574641	540110	1
575041	540110	1
575441	540110	1
575841	540110	1
576241	540110	1
576641	540110	1
577041	540110	1
577441	540110	1
577841	540110	1
578241	540110	1
578641	540110	1
579041	540110	1
579441	540110	1
579841	540110	1
580241	540110	1
580641	540110	1
581041	540110	1
581441	540110	1
581841	540110	1
582241	540110	1
582641	540110	1
583041	540110	1
583441	540110	1
583841	540110	1
584241	540110	1
584641	540110	1
585041	540110	1
585441	540110	1
585841	540110	1
586241	540110	1
586641	540110	1
587041	540110	1
587441	540110	1
587841	540110	1
588241	540110	1
588641	540110	1
589041	540110	1
589441	540110	1
589841	540110	1
590241	540110	1
590641	540110	1
591041	540110	1
591441	540110	1
591841	540110	1
592241	540110	1
592641	540110	1
593041	540110	1
593441	540110	1
593841	540110	1
594241	540110	1
594641	540110	1
595041	540110	1
595441	540110	1
595841	540110	1
596241	540110	1
596641	540110	1
597041	540110	1
597441	540110	1
597841	540110	1
598241	540110	1
561841	540510	1
562241	540510	1
562641	540510	1
563041	540510	1
563441	540510	1
563841	540510	1
564241	540510	1
564641	540510	1
565041	540510	1
565441	540510	1
565841	540510	1
566241	540510	1
566641	540510	1
567041	540510	1
567441	540510	1
567841	540510	1
568241	540510	1
568641	540510	1
569041	540510	1
569441	540510	1
569841	540510	1
570241	540510	1
570641	540510	1
571041	540510	1
571441	540510	1
571841	540510	1
572241	540510	1
572641	540510	1
573041	540510	1
573441	540510	1
573841	540510	1
574241	540510	1
574641	540510	1
575041	540510	1
575441	540510	1
575841	540510	1
576241	540510	1
576641	540510	1
577041	540510	1
577441	540510	1
577841	540510	1
578241	540510	1
578641	540510	1
579041	540510	1
579441	540510	1
579841	540510	1
580241	540510	1
580641	540510	1
581041	540510	1
581441	540510	1
581841	540510	1
582241	540510	1
582641	540510	1
583041	540510	1
583441	540510	1
583841	540510	1
584241	540510	1
584641	540510	1
585041	540510	1
585441	540510	1
585841	540510	1
586241	540510	1
586641	540510	1
587041	540510	1
587441	540510	1
587841	540510	1
588241	540510	1
588641	540510	1
589041	540510	1
589441	540510	1
589841	540510	1
590241	540510	1
590641	540510	1
591041	540510	1
591441	540510	1
591841	540510	1
592241	540510	1
592641	540510	1
593041	540510	1
593441	540510	1
593841	540510	1
594241	540510	1
594641	540510	1
595041	540510	1
595441	540510	1
595841	540510	1
596241	540510	1
596641	540510	1
597041	540510	1
597441	540510	1
597841	540510	1
598241	540510	1
561841	540910	1
562241	540910	1
562641	540910	1
563041	540910	1
563441	540910	1
563841	540910	1
564241	540910	1
564641	540910	1
565041	540910	1
565441	540910	1
565841	540910	1
566241	540910	1
566641	540910	1
567041	540910	1
567441	540910	1
567841	540910	1
568241	540910	1
568641	540910	1
569041	540910	1
569441	540910	1
569841	540910	1
570241	540910	1
570641	540910	1
571041	540910	1
571441	540910	1
571841	540910	1
572241	540910	1
572641	540910	1
573041	540910	1
573441	540910	1
573841	540910	1
574241	540910	1
574641	540910	1
575041	540910	1
575441	540910	1
575841	540910	1
576241	540910	1
576641	540910	1
577041	540910	1
577441	540910	1
577841	540910	1
578241	540910	1
578641	540910	1
579041	540910	1
579441	540910	1
579841	540910	1
580241	540910	1
580641	540910	1
581041	540910	1
581441	540910	1
581841	540910	1
582241	540910	1
582641	540910	1
583041	540910	1
583441	540910	1
583841	540910	1
584241	540910	1
584641	540910	1
585041	540910	1
585441	540910	1
585841	540910	1
586241	540910	1
586641	540910	1
587041	540910	1
587441	540910	1
587841	540910	1
588241	540910	1
588641	540910	1
589041	540910	1
589441	540910	1
589841	540910	1
590241	540910	1
590641	540910	1
591041	540910	1
591441	540910	1
591841	540910	1
592241	540910	1
592641	540910	1
593041	540910	1
593441	540910	1
593841	540910	1
594241	540910	1
594641	540910	1
595041	540910	1
595441	540910	1
595841	540910	1
596241	540910	1
596641	540910	1
597041	540910	1
597441	540910	1
597841	540910	1
598241	540910	1
561841	541310	1
562241	541310	1
562641	541310	1
563041	541310	1
563441	541310	1
563841	541310	1
564241	541310	1
564641	541310	1
565041	541310	1
565441	541310	1
565841	541310	1
566241	541310	1
566641	541310	1
567041	541310	1
567441	541310	1
567841	541310	1
568241	541310	1
568641	541310	1
569041	541310	1
569441	541310	1
569841	541310	1
570241	541310	1
570641	541310	1
571041	541310	1
571441	541310	1
571841	541310	1
572241	541310	1
572641	541310	1
573041	541310	1
573441	541310	1
573841	541310	1
574241	541310	1
574641	541310	1
575041	541310	1
575441	541310	1
575841	541310	1
576241	541310	1
576641	541310	1
577041	541310	1
577441	541310	1
577841	541310	1
578241	541310	1
578641	541310	1
579041	541310	1
579441	541310	1
579841	541310	1
580241	541310	1
580641	541310	1
581041	541310	1
581441	541310	1
581841	541310	1
582241	541310	1
582641	541310	1
583041	541310	1
583441	541310	1
583841	541310	1
584241	541310	1
584641	541310	1
585041	541310	1
585441	541310	1
585841	541310	1
586241	541310	1
586641	541310	1
587041	541310	1
587441	541310	1
587841	541310	1
588241	541310	1
588641	541310	1
589041	541310	1
589441	541310	1
589841	541310	1
590241	541310	1
590641	541310	1
591041	541310	1
591441	541310	1
591841	541310	1
592241	541310	1
592641	541310	1
593041	541310	1
593441	541310	1
593841	541310	1
594241	541310	1
594641	541310	1
595041	541310	1
595441	541310	1
595841	541310	1
596241	541310	1
596641	541310	1
597041	541310	1
597441	541310	1
597841	541310	1
598241	541310	1
561841	541710	1
562241	541710	1
562641	541710	1
563041	541710	1
563441	541710	1
563841	541710	1
564241	541710	1
564641	541710	1
565041	541710	1
565441	541710	1
565841	541710	1
566241	541710	1
566641	541710	1
567041	541710	1
567441	541710	1
567841	541710	1
568241	541710	1
568641	541710	1
569041	541710	1
569441	541710	1
569841	541710	1
570241	541710	1
570641	541710	1
571041	541710	1
571441	541710	1
571841	541710	1
572241	541710	1
572641	541710	1
573041	541710	1
573441	541710	1
573841	541710	1
574241	541710	1
574641	541710	1
575041	541710	1
575441	541710	1
575841	541710	1
576241	541710	1
576641	541710	1
577041	541710	1
577441	541710	1
577841	541710	1
578241	541710	1
578641	541710	1
579041	541710	1
579441	541710	1
579841	541710	1
580241	541710	1
580641	541710	1
581041	541710	1
581441	541710	1
581841	541710	1
582241	541710	1
582641	541710	1
583041	541710	1
583441	541710	1
583841	541710	1
584241	541710	1
584641	541710	1
585041	541710	1
585441	541710	1
585841	541710	1
586241	541710	1
586641	541710	1
587041	541710	1
587441	541710	1
587841	541710	1
588241	541710	1
588641	541710	1
589041	541710	1
589441	541710	1
589841	541710	1
590241	541710	1
590641	541710	1
591041	541710	1
591441	541710	1
591841	541710	1
592241	541710	1
592641	541710	1
593041	541710	1
593441	541710	1
593841	541710	1
594241	541710	1
594641	541710	1
595041	541710	1
595441	541710	1
595841	541710	1
596241	541710	1
596641	541710	1
597041	541710	1
597441	541710	1
597841	541710	1
598241	541710	1
561841	542110	1
562241	542110	1
562641	542110	1
563041	542110	1
563441	542110	1
563841	542110	1
564241	542110	1
564641	542110	1
565041	542110	1
565441	542110	1
565841	542110	1
566241	542110	1
566641	542110	1
567041	542110	1
567441	542110	1
567841	542110	1
568241	542110	1
568641	542110	1
569041	542110	1
569441	542110	1
569841	542110	1
570241	542110	1
570641	542110	1
571041	542110	1
571441	542110	1
571841	542110	1
572241	542110	1
572641	542110	1
573041	542110	1
573441	542110	1
573841	542110	1
574241	542110	1
574641	542110	1
575041	542110	1
575441	542110	1
575841	542110	1
576241	542110	1
576641	542110	1
577041	542110	1
577441	542110	1
577841	542110	1
578241	542110	1
578641	542110	1
579041	542110	1
579441	542110	1
579841	542110	1
580241	542110	1
580641	542110	1
581041	542110	1
581441	542110	1
581841	542110	1
582241	542110	1
582641	542110	1
583041	542110	1
583441	542110	1
583841	542110	1
584241	542110	1
584641	542110	1
585041	542110	1
585441	542110	1
585841	542110	1
586241	542110	1
586641	542110	1
587041	542110	1
587441	542110	1
587841	542110	1
588241	542110	1
588641	542110	1
589041	542110	1
589441	542110	1
589841	542110	1
590241	542110	1
590641	542110	1
591041	542110	1
591441	542110	1
591841	542110	1
592241	542110	1
592641	542110	1
593041	542110	1
593441	542110	1
593841	542110	1
594241	542110	1
594641	542110	1
595041	542110	1
595441	542110	1
595841	542110	1
596241	542110	1
596641	542110	1
597041	542110	1
597441	542110	1
597841	542110	1
598241	542110	1
561841	542510	1
562241	542510	1
562641	542510	1
563041	542510	1
563441	542510	1
563841	542510	1
564241	542510	1
564641	542510	1
565041	542510	1
565441	542510	1
565841	542510	1
566241	542510	1
566641	542510	1
567041	542510	1
567441	542510	1
567841	542510	1
568241	542510	1
568641	542510	1
569041	542510	1
569441	542510	1
569841	542510	1
570241	542510	1
570641	542510	1
571041	542510	1
571441	542510	1
571841	542510	1
572241	542510	1
572641	542510	1
573041	542510	1
573441	542510	1
573841	542510	1
574241	542510	1
574641	542510	1
575041	542510	1
575441	542510	1
575841	542510	1
576241	542510	1
576641	542510	1
577041	542510	1
577441	542510	1
577841	542510	1
578241	542510	1
578641	542510	1
579041	542510	1
579441	542510	1
579841	542510	1
580241	542510	1
580641	542510	1
581041	542510	1
581441	542510	1
581841	542510	1
582241	542510	1
582641	542510	1
583041	542510	1
583441	542510	1
583841	542510	1
584241	542510	1
584641	542510	1
585041	542510	1
585441	542510	1
585841	542510	1
586241	542510	1
586641	542510	1
587041	542510	1
587441	542510	1
587841	542510	1
588241	542510	1
[truncated: 5,545 more rows]

## Sheet: Danum_trapdeployment
LOC_ID	X_Coord	Y_Coord	1	2	3	4	5	6	7	8	9	10	11	12	13	14	15	16	17	18	19	20	21	22	23	24	25	26	27	28	29	30	31	32	33	34	35	36	37	38	39	40	41	42	43	44	45	46	47
1	588424	549222	1	1	1	1	1	1	1	1	1	1	1	1	1	1	1	1	1	1	1	1	1	1	1	1	1	1	1	1	1	1	1	1	1	1	1	1	1	1	1	1	1	1	1	1	1	1	1
2	587244	548041	0	0	0	0	0	0	0	0	0	0	1	1	1	1	1	1	1	1	1	1	1	1	1	1	1	1	1	1	1	1	1	1	1	1	1	1	1	1	1	1	1	1	1	1	1	1	1
3	587717	546620	1	1	1	1	1	1	1	1	1	1	1	1	1	1	1	1	1	1	1	1	1	1	1	1	1	1	1	1	1	1	1	1	1	1	1	1	1	1	1	1	1	1	1	1	1	1	1
4	586785	546486	1	1	1	1	1	1	1	1	1	1	1	1	1	1	1	1	1	1	1	1	1	1	1	1	1	1	1	1	1	1	1	1	1	1	1	1	1	1	1	1	1	1	1	1	1	1	1
5	586387	544764	1	1	1	1	1	1	1	1	1	1	1	1	1	1	1	1	1	1	1	1	1	1	1	1	1	1	1	1	1	1	1	1	1	1	1	1	1	1	1	1	1	1	1	1	1	1	1
6	585362	545423	1	1	1	1	1	1	1	1	1	1	1	1	1	1	1	1	1	1	1	1	1	1	1	1	1	1	1	1	1	1	1	1	1	1	1	1	1	1	1	1	1	1	1	1	1	1	1
7	584205	544902	1	1	1	1	1	1	1	1	1	1	1	1	1	1	1	1	1	1	1	1	1	1	1	1	1	1	1	1	1	1	1	1	1	1	1	1	1	1	1	1	1	1	1	1	1	1	1
8	585704	548274	1	1	1	1	1	1	1	1	1	1	1	1	1	1	1	1	1	1	1	1	1	1	1	1	1	1	1	1	1	1	1	1	1	1	1	1	1	1	1	1	1	1	1	1	1	1	1
9	584588	547830	1	1	1	1	1	1	1	1	1	1	1	1	1	1	1	1	1	1	1	1	1	1	1	1	1	1	1	1	1	1	1	1	1	1	1	1	1	1	1	1	1	1	1	1	1	1	1
10	584821	547037	1	1	1	1	1	1	1	1	1	1	1	1	1	1	1	1	1	1	1	1	1	1	1	1	1	1	1	1	1	1	1	1	1	1	1	1	1	1	1	1	1	1	1	1	1	1	1
11	584093	549131	1	1	1	1	1	1	1	1	1	1	1	1	1	1	1	1	1	1	1	1	1	1	1	1	1	1	1	1	1	1	1	1	1	1	1	1	1	1	1	1	1	1	1	1	1	1	1
12	583381	547103	1	1	1	1	1	1	1	1	1	1	1	1	1	1	1	1	1	1	1	1	1	1	1	1	1	1	1	1	1	1	1	1	1	1	1	1	1	1	1	1	1	1	1	1	1	1	1
13	583599	546350	1	1	1	1	1	1	1	1	1	1	1	1	1	1	1	1	1	1	1	1	1	1	1	1	1	1	1	1	1	1	1	1	1	1	1	1	1	1	1	1	1	1	1	1	1	1	1
14	582056	547082	1	1	1	1	1	1	1	1	1	1	1	1	1	1	1	1	1	1	1	1	1	1	1	1	1	1	1	1	1	1	1	1	1	1	1	1	1	1	1	1	1	1	1	1	1	1	1
15	581932	548073	1	1	1	1	1	1	1	1	1	1	1	1	1	1	1	1	1	1	1	1	1	1	1	1	1	1	1	1	1	1	1	1	1	1	1	1	1	1	1	1	1	1	1	1	1	1	1
16	581192	545391	1	1	1	1	1	1	1	1	1	1	1	1	1	1	1	1	1	1	1	1	1	1	1	1	1	1	1	1	1	1	1	1	1	1	1	1	1	1	1	1	1	1	1	1	1	1	1
17	580349	546132	1	1	1	1	1	1	1	1	1	1	1	1	1	1	1	1	1	1	0	0	1	1	1	1	1	1	1	1	1	1	1	1	1	1	1	1	1	1	1	1	1	1	1	1	1	1	1
18	580688	547167	1	1	1	1	1	1	1	1	1	1	1	1	1	1	1	1	1	1	1	1	1	1	1	1	1	1	1	1	1	1	1	1	1	1	1	1	1	1	1	1	1	1	1	1	1	1	1
19	580806	549198	0	0	0	0	0	0	0	0	0	0	0	0	0	0	0	0	0	0	0	0	0	0	0	0	0	0	1	1	1	1	1	1	1	1	1	1	1	1	1	1	1	1	1	1	1	1	1
20	578489	546473	1	1	1	1	1	1	1	1	1	1	1	1	1	1	1	1	1	1	1	1	1	1	1	1	1	1	1	1	1	1	1	1	1	1	1	1	1	1	1	1	1	1	1	1	1	1	1
21	579235	545336	1	1	1	1	1	1	1	1	1	1	1	1	1	1	1	1	1	1	1	1	1	1	1	1	1	1	1	1	1	1	1	1	1	1	1	1	1	1	1	1	1	1	1	1	1	1	1
22	578802	548208	1	1	1	1	1	1	1	1	1	1	1	1	1	1	1	1	1	1	1	1	1	1	1	1	1	1	1	1	1	1	1	1	1	1	1	1	1	1	1	1	1	1	1	1	1	1	1
23	576733	547337	1	1	1	1	1	1	1	1	1	1	1	1	1	1	1	1	1	1	1	1	1	1	1	1	1	1	1	1	1	1	1	1	1	1	1	1	1	1	1	1	1	1	1	1	1	1	1
24	576418	546262	1	1	1	1	1	1	1	1	1	1	1	1	1	1	1	1	1	1	1	1	1	1	1	1	1	1	1	1	1	1	1	1	1	1	1	1	1	1	1	1	1	1	1	1	1	1	1
25	575437	546639	0	0	0	0	0	0	0	0	0	0	0	0	0	0	1	1	1	1	1	1	1	1	1	1	1	1	1	1	1	1	1	1	1	1	1	1	1	1	1	1	1	1	1	1	1	1	1
26	574677	545843	0	0	0	0	0	0	0	0	0	0	0	0	0	0	1	1	1	1	1	1	1	1	1	1	1	1	1	1	1	1	1	1	1	1	1	1	1	1	1	1	1	1	1	1	1	1	1
27	573508	546481	0	0	0	0	0	0	0	0	0	0	0	0	0	0	1	1	1	1	1	1	1	1	1	1	1	1	1	1	1	1	1	1	1	1	1	1	1	1	1	1	1	1	1	1	1	1	1
28	571641	545995	0	0	0	0	0	0	0	0	0	0	0	0	0	0	0	1	1	1	1	1	1	1	1	1	1	1	1	1	1	1	1	1	1	1	1	1	1	1	1	1	1	1	1	1	1	1	1
29	572266	547567	0	0	0	0	0	0	0	0	0	0	0	0	0	0	0	0	0	1	1	1	1	1	1	1	1	1	1	1	1	1	1	1	1	1	1	1	1	1	1	1	1	1	1	1	1	1	1
30	574365	548148	0	0	0	0	0	0	0	0	0	0	0	0	0	0	0	0	0	1	1	1	1	1	1	1	1	1	1	1	1	1	1	1	1	1	1	1	1	1	1	1	1	1	1	1	1	1	1
31	575720	548786	0	0	0	0	0	0	0	0	0	0	0	0	0	0	0	0	0	0	1	1	1	1	1	1	1	1	1	1	1	1	1	1	1	1	1	1	1	1	1	1	1	1	1	1	1	1	1
32	577984	548370	1	1	1	1	1	1	1	1	1	1	1	1	1	1	1	1	1	1	1	1	1	1	1	1	1	1	1	1	1	1	1	1	1	1	1	1	1	1	1	1	1	1	1	1	1	1	1
33	578054	550099	0	0	0	0	0	0	0	0	0	0	0	0	0	0	0	0	0	0	0	0	0	0	0	0	0	0	1	1	1	1	1	1	1	1	1	1	1	1	1	1	1	1	1	1	1	1	1
34	576697	549743	0	0	0	0	0	0	0	0	0	0	0	0	0	0	0	0	0	0	1	1	1	1	1	1	1	1	1	1	1	1	1	1	1	1	1	1	1	1	1	1	1	1	1	1	1	1	1
35	579235	549687	0	0	0	0	0	0	0	0	0	0	0	0	0	0	0	0	0	0	0	0	0	0	0	0	0	0	1	1	1	1	1	1	1	1	1	1	1	1	1	1	1	1	1	1	1	1	1
36	586914	549189	1	1	1	1	1	1	1	1	1	1	1	1	1	1	1	1	1	1	1	1	1	1	1	1	1	1	1	1	1	1	1	1	1	1	1	1	1	1	1	1	1	1	1	1	1	1	1
37	580547	544497	1	1	1	1	1	1	1	1	1	1	1	1	1	1	1	1	1	1	1	1	1	1	1	1	1	1	1	1	1	1	1	1	1	1	1	1	1	1	1	1	1	1	1	1	1	1	1
38	574962	549972	0	0	0	0	0	0	0	0	0	0	0	0	0	0	0	0	0	0	0	1	1	1	1	1	1	1	1	1	1	1	1	1	1	1	1	1	1	1	1	1	1	1	1	1	1	1	1
39	573194	549282	0	0	0	0	0	0	0	0	0	0	0	0	0	0	0	0	0	0	0	1	1	1	1	1	1	1	1	1	1	1	1	1	1	1	1	1	1	1	1	1	1	1	1	1	1	1	1
40	582228	543910	1	1	1	1	1	1	1	1	1	1	1	1	1	1	1	1	1	1	1	1	1	1	1	1	1	1	1	1	1	1	1	1	1	1	1	1	1	1	1	1	1	1	1	1	1	1	1
41	587951	550524	0	0	0	0	0	0	0	0	0	0	0	0	0	0	0	0	0	0	0	0	0	0	0	0	0	0	0	0	0	0	0	0	0	0	0	0	0	0	0	0	0	0	0	0	0	0	0
42	587254	551948	0	0	0	0	0	0	0	0	0	0	0	0	0	0	0	0	0	0	0	0	0	0	0	0	0	0	0	0	0	0	0	0	0	0	0	0	0	0	0	0	0	0	0	0	0	0	0
43	587545	553197	0	0	0	0	0	0	0	0	0	0	0	0	0	0	0	0	0	0	0	0	0	0	0	0	0	0	0	0	0	0	0	0	0	0	0	0	0	0	0	0	0	0	0	0	0	0	0
44	587193	554615	0	0	0	0	0	0	0	0	0	0	0	0	0	0	0	0	0	0	0	0	0	0	0	0	0	0	0	0	0	0	0	0	0	0	0	0	0	0	0	0	0	0	0	0	0	0	0
45	585994	549486	0	0	0	0	0	0	0	0	0	0	0	0	0	0	0	0	0	0	0	0	0	0	0	0	0	0	0	0	0	0	0	0	0	0	0	0	0	0	0	0	0	0	0	0	0	0	0
46	586143	550957	0	0	0	0	0	0	0	0	0	0	0	0	0	0	0	0	0	0	0	0	0	0	0	0	0	0	0	0	0	0	0	0	0	0	0	0	0	0	0	0	0	0	0	0	0	0	0
47	585702	551969	0	0	0	0	0	0	0	0	0	0	0	0	0	0	0	0	0	0	0	0	0	0	0	0	0	0	0	0	0	0	0	0	0	0	0	0	0	0	0	0	0	0	0	0	0	0	0
48	586128	553104	0	0	0	0	0	0	0	0	0	0	0	0	0	0	0	0	0	0	0	0	0	0	0	0	0	0	0	0	0	0	0	0	0	0	0	0	0	0	0	0	0	0	0	0	0	0	0
49	585965	554537	0	0	0	0	0	0	0	0	0	0	0	0	0	0	0	0	0	0	0	0	0	0	0	0	0	0	0	0	0	0	0	0	0	0	0	0	0	0	0	0	0	0	0	0	0	0	0
50	586042	555608	0	0	0	0	0	0	0	0	0	0	0	0	0	0	0	0	0	0	0	0	0	0	0	0	0	0	0	0	0	0	0	0	0	0	0	0	0	0	0	0	0	0	0	0	0	0	0
51	584255	550573	0	0	0	0	0	0	0	0	0	0	0	0	0	0	0	0	0	0	0	0	0	0	0	0	0	0	0	0	0	0	0	0	0	0	0	0	0	0	0	0	0	0	0	0	0	0	0
52	584106	552085	0	0	0	0	0	0	0	0	0	0	0	0	0	0	0	0	0	0	0	0	0	0	0	0	0	0	0	0	0	0	0	0	0	0	0	0	0	0	0	0	0	0	0	0	0	0	0
53	584722	553400	0	0	0	0	0	0	0	0	0	0	0	0	0	0	0	0	0	0	0	0	0	0	0	0	0	0	0	0	0	0	0	0	0	0	0	0	0	0	0	0	0	0	0	0	0	0	0
54	584342	554497	0	0	0	0	0	0	0	0	0	0	0	0	0	0	0	0	0	0	0	0	0	0	0	0	0	0	0	0	0	0	0	0	0	0	0	0	0	0	0	0	0	0	0	0	0	0	0
55	582692	549805	0	0	0	0	0	0	0	0	0	0	0	0	0	0	0	0	0	0	0	0	0	0	0	0	0	0	0	0	0	0	0	0	0	0	0	0	0	0	0	0	0	0	0	0	0	0	0
56	583104	550662	0	0	0	0	0	0	0	0	0	0	0	0	0	0	0	0	0	0	0	0	0	0	0	0	0	0	0	0	0	0	0	0	0	0	0	0	0	0	0	0	0	0	0	0	0	0	0
57	582607	552552	0	0	0	0	0	0	0	0	0	0	0	0	0	0	0	0	0	0	0	0	0	0	0	0	0	0	0	0	0	0	0	0	0	0	0	0	0	0	0	0	0	0	0	0	0	0	0
58	583489	553556	0	0	0	0	0	0	0	0	0	0	0	0	0	0	0	0	0	0	0	0	0	0	0	0	0	0	0	0	0	0	0	0	0	0	0	0	0	0	0	0	0	0	0	0	0	0	0
59	583164	555217	0	0	0	0	0	0	0	0	0	0	0	0	0	0	0	0	0	0	0	0	0	0	0	0	0	0	0	0	0	0	0	0	0	0	0	0	0	0	0	0	0	0	0	0	0	0	0
60	582931	555926	0	0	0	0	0	0	0	0	0	0	0	0	0	0	0	0	0	0	0	0	0	0	0	0	0	0	0	0	0	0	0	0	0	0	0	0	0	0	0	0	0	0	0	0	0	0	0
61	580983	550625	0	0	0	0	0	0	0	0	0	0	0	0	0	0	0	0	0	0	0	0	0	0	0	0	0	0	0	0	0	0	0	0	0	0	0	0	0	0	0	0	0	0	0	0	0	0	0
62	581057	551569	0	0	0	0	0	0	0	0	0	0	0	0	0	0	0	0	0	0	0	0	0	0	0	0	0	0	0	0	0	0	0	0	0	0	0	0	0	0	0	0	0	0	0	0	0	0	0
63	580466	554358	0	0	0	0	0	0	0	0	0	0	0	0	0	0	0	0	0	0	0	0	0	0	0	0	0	0	0	0	0	0	0	0	0	0	0	0	0	0	0	0	0	0	0	0	0	0	0
64	582202	554208	0	0	0	0	0	0	0	0	0	0	0	0	0	0	0	0	0	0	0	0	0	0	0	0	0	0	0	0	0	0	0	0	0	0	0	0	0	0	0	0	0	0	0	0	0	0	0
65	581417	555123	0	0	0	0	0	0	0	0	0	0	0	0	0	0	0	0	0	0	0	0	0	0	0	0	0	0	0	0	0	0	0	0	0	0	0	0	0	0	0	0	0	0	0	0	0	0	0
66	581724	556155	0	0	0	0	0	0	0	0	0	0	0	0	0	0	0	0	0	0	0	0	0	0	0	0	0	0	0	0	0	0	0	0	0	0	0	0	0	0	0	0	0	0	0	0	0	0	0
67	580040	551408	0	0	0	0	0	0	0	0	0	0	0	0	0	0	0	0	0	0	0	0	0	0	0	0	0	0	0	0	0	0	0	0	0	0	0	0	0	0	0	0	0	0	0	0	0	0	0
68	581437	553045	0	0	0	0	0	0	0	0	0	0	0	0	0	0	0	0	0	0	0	0	0	0	0	0	0	0	0	0	0	0	0	0	0	0	0	0	0	0	0	0	0	0	0	0	0	0	0
69	579508	552806	0	0	0	0	0	0	0	0	0	0	0	0	0	0	0	0	0	0	0	0	0	0	0	0	0	0	0	0	0	0	0	0	0	0	0	0	0	0	0	0	0	0	0	0	0	0	0
70	580038	555142	0	0	0	0	0	0	0	0	0	0	0	0	0	0	0	0	0	0	0	0	0	0	0	0	0	0	0	0	0	0	0	0	0	0	0	0	0	0	0	0	0	0	0	0	0	0	0
71	578600	555351	0	0	0	0	0	0	0	0	0	0	0	0	0	0	0	0	0	0	0	0	0	0	0	0	0	0	0	0	0	0	0	0	0	0	0	0	0	0	0	0	0	0	0	0	0	0	0
72	580370	556238	0	0	0	0	0	0	0	0	0	0	0	0	0	0	0	0	0	0	0	0	0	0	0	0	0	0	0	0	0	0	0	0	0	0	0	0	0	0	0	0	0	0	0	0	0	0	0
73	578853	553309	0	0	0	0	0	0	0	0	0	0	0	0	0	0	0	0	0	0	0	0	0	0	0	0	0	0	0	0	0	0	0	0	0	0	0	0	0	0	0	0	0	0	0	0	0	0	0
74	577037	552216	0	0	0	0	0	0	0	0	0	0	0	0	0	0	0	0	0	0	0	0	0	0	0	0	0	0	0	0	0	0	0	0	0	0	0	0	0	0	0	0	0	0	0	0	0	0	0
75	575517	551568	0	0	0	0	0	0	0	0	0	0	0	0	0	0	0	0	0	0	0	0	0	0	0	0	0	0	0	0	0	0	0	0	0	0	0	0	0	0	0	0	0	0	0	0	0	0	0
76	576448	553545	0	0	0	0	0	0	0	0	0	0	0	0	0	0	0	0	0	0	0	0	0	0	0	0	0	0	0	0	0	0	0	0	0	0	0	0	0	0	0	0	0	0	0	0	0	0	0
77	577766	554046	0	0	0	0	0	0	0	0	0	0	0	0	0	0	0	0	0	0	0	0	0	0	0	0	0	0	0	0	0	0	0	0	0	0	0	0	0	0	0	0	0	0	0	0	0	0	0
78	578094	556664	0	0	0	0	0	0	0	0	0	0	0	0	0	0	0	0	0	0	0	0	0	0	0	0	0	0	0	0	0	0	0	0	0	0	0	0	0	0	0	0	0	0	0	0	0	0	0
79	575969	555316	0	0	0	0	0	0	0	0	0	0	0	0	0	0	0	0	0	0	0	0	0	0	0	0	0	0	0	0	0	0	0	0	0	0	0	0	0	0	0	0	0	0	0	0	0	0	0
[truncated: 73 more columns]

## Sheet: Tawau_captures
LOC_ID	ANIMAL_ID	SO
25	2	1
40	2	8
16	1	9
54	3	17
71	4	25
51	1	30
52	5	33
71	9	40
23	1	41
16	1	42
39	2	48
39	6	52
16	7	55
46	11	56
71	4	56
25	1	57
23	2	61
3	1	62
14	7	70
14	7	70
30	8	71
15	12	72
25	2	73
71	4	81
25	7	81
67	4	92
23	2	93
71	9	96
3	1	97
68	15	101
15	14	102
23	1	106
41	13	111
3	10	113
52	14	118

## Sheet: Tawau_homerange_centres
X_COORD	Y_COORD	HABITAT
588172	474071	0
588572	474071	0
588972	474071	0
589372	474071	0
589772	474071	0
590172	474071	0
590572	474071	0
590972	474071	0
591372	474071	0
591772	474071	0
592172	474071	0
592572	474071	0
592972	474071	0
593372	474071	0
593772	474071	0
594172	474071	0
594572	474071	0
594972	474071	0
595372	474071	0
595772	474071	0
596172	474071	0
596572	474071	0
596972	474071	0
597372	474071	0
597772	474071	0
598172	474071	0
598572	474071	0
598972	474071	0
599372	474071	0
599772	474071	0
600172	474071	0
600572	474071	0
600972	474071	0
601372	474071	0
601772	474071	0
602172	474071	0
602572	474071	0
602972	474071	0
603372	474071	0
603772	474071	0
604172	474071	0
604572	474071	0
604972	474071	0
605372	474071	0
605772	474071	0
606172	474071	0
606572	474071	0
606972	474071	0
607372	474071	0
607772	474071	0
608172	474071	0
608572	474071	0
608972	474071	0
609372	474071	0
609772	474071	0
610172	474071	0
610572	474071	0
610972	474071	0
611372	474071	0
611772	474071	0
612172	474071	0
612572	474071	0
612972	474071	0
613372	474071	0
613772	474071	0
614172	474071	0
614572	474071	0
614972	474071	0
615372	474071	0
615772	474071	0
616172	474071	0
616572	474071	0
616972	474071	0
617372	474071	0
617772	474071	0
618172	474071	0
618572	474071	0
618972	474071	0
619372	474071	0
619772	474071	0
620172	474071	0
620572	474071	0
620972	474071	0
621372	474071	0
621772	474071	0
622172	474071	0
622572	474071	0
622972	474071	0
623372	474071	0
623772	474071	0
624172	474071	0
624572	474071	0
624972	474071	0
625372	474071	0
588172	474471	0
588572	474471	0
588972	474471	0
589372	474471	0
589772	474471	0
590172	474471	0
590572	474471	0
590972	474471	0
591372	474471	0
591772	474471	0
592172	474471	0
592572	474471	0
592972	474471	0
593372	474471	0
593772	474471	0
594172	474471	0
594572	474471	0
594972	474471	0
595372	474471	0
595772	474471	0
596172	474471	0
596572	474471	0
596972	474471	0
597372	474471	0
597772	474471	0
598172	474471	0
598572	474471	0
598972	474471	0
599372	474471	0
599772	474471	0
600172	474471	0
600572	474471	0
600972	474471	0
601372	474471	0
601772	474471	0
602172	474471	0
602572	474471	0
602972	474471	0
603372	474471	0
603772	474471	0
604172	474471	0
604572	474471	0
604972	474471	0
605372	474471	0
605772	474471	0
606172	474471	0
606572	474471	0
606972	474471	0
607372	474471	0
607772	474471	0
608172	474471	0
608572	474471	0
608972	474471	0
609372	474471	0
609772	474471	0
610172	474471	0
610572	474471	0
610972	474471	0
611372	474471	0
611772	474471	0
612172	474471	0
612572	474471	0
612972	474471	0
613372	474471	0
613772	474471	0
614172	474471	0
614572	474471	0
614972	474471	0
615372	474471	0
615772	474471	0
616172	474471	0
616572	474471	0
616972	474471	0
617372	474471	0
617772	474471	0
618172	474471	0
618572	474471	0
618972	474471	0
619372	474471	0
619772	474471	0
620172	474471	0
620572	474471	0
620972	474471	0
621372	474471	0
621772	474471	0
622172	474471	0
622572	474471	0
622972	474471	0
623372	474471	0
623772	474471	0
624172	474471	0
624572	474471	0
624972	474471	0
625372	474471	0
588172	474871	0
588572	474871	0
588972	474871	0
589372	474871	0
589772	474871	0
590172	474871	0
590572	474871	0
590972	474871	0
591372	474871	0
591772	474871	0
592172	474871	0
592572	474871	0
592972	474871	0
593372	474871	0
593772	474871	0
594172	474871	0
594572	474871	0
594972	474871	0
595372	474871	0
595772	474871	0
596172	474871	0
596572	474871	0
596972	474871	0
597372	474871	0
597772	474871	0
598172	474871	0
598572	474871	0
598972	474871	0
599372	474871	0
599772	474871	0
600172	474871	0
600572	474871	0
600972	474871	0
601372	474871	0
601772	474871	0
602172	474871	0
602572	474871	0
602972	474871	0
603372	474871	0
603772	474871	0
604172	474871	0
604572	474871	0
604972	474871	0
605372	474871	0
605772	474871	0
606172	474871	0
606572	474871	0
606972	474871	0
607372	474871	0
607772	474871	0
608172	474871	0
608572	474871	0
608972	474871	0
609372	474871	0
609772	474871	0
610172	474871	0
610572	474871	0
610972	474871	0
611372	474871	0
611772	474871	0
612172	474871	0
612572	474871	0
612972	474871	0
613372	474871	0
613772	474871	0
614172	474871	0
614572	474871	0
614972	474871	0
615372	474871	0
615772	474871	0
616172	474871	0
616572	474871	0
616972	474871	0
617372	474871	0
617772	474871	0
618172	474871	0
618572	474871	0
618972	474871	0
619372	474871	0
619772	474871	0
620172	474871	0
620572	474871	0
620972	474871	0
621372	474871	0
621772	474871	0
622172	474871	0
622572	474871	0
622972	474871	0
623372	474871	0
623772	474871	0
624172	474871	0
624572	474871	0
624972	474871	0
625372	474871	0
588172	475271	0
588572	475271	0
588972	475271	0
589372	475271	0
589772	475271	0
590172	475271	0
590572	475271	0
590972	475271	0
591372	475271	0
591772	475271	0
592172	475271	0
592572	475271	0
592972	475271	0
593372	475271	0
593772	475271	0
594172	475271	0
594572	475271	0
594972	475271	0
595372	475271	0
595772	475271	0
596172	475271	0
596572	475271	0
596972	475271	0
597372	475271	0
597772	475271	0
598172	475271	0
598572	475271	0
598972	475271	0
599372	475271	0
599772	475271	0
600172	475271	0
600572	475271	0
600972	475271	0
601372	475271	0
601772	475271	0
602172	475271	0
602572	475271	0
602972	475271	0
603372	475271	0
603772	475271	0
604172	475271	0
604572	475271	0
604972	475271	0
605372	475271	0
605772	475271	0
606172	475271	0
606572	475271	0
606972	475271	0
607372	475271	0
607772	475271	0
608172	475271	0
608572	475271	0
608972	475271	0
609372	475271	0
609772	475271	0
610172	475271	0
610572	475271	0
610972	475271	0
611372	475271	0
611772	475271	0
612172	475271	0
612572	475271	0
612972	475271	0
613372	475271	0
613772	475271	0
614172	475271	0
614572	475271	0
614972	475271	0
615372	475271	0
615772	475271	0
616172	475271	0
616572	475271	0
616972	475271	0
617372	475271	0
617772	475271	0
618172	475271	0
618572	475271	0
618972	475271	0
619372	475271	0
619772	475271	0
620172	475271	0
620572	475271	0
620972	475271	0
621372	475271	0
621772	475271	0
622172	475271	0
622572	475271	0
622972	475271	0
623372	475271	0
623772	475271	0
624172	475271	0
624572	475271	0
624972	475271	0
625372	475271	0
588172	475671	0
588572	475671	0
588972	475671	0
589372	475671	0
589772	475671	0
590172	475671	0
590572	475671	0
590972	475671	0
591372	475671	0
591772	475671	0
592172	475671	0
592572	475671	0
592972	475671	0
593372	475671	0
593772	475671	0
594172	475671	0
594572	475671	0
594972	475671	0
595372	475671	0
595772	475671	0
596172	475671	0
596572	475671	0
596972	475671	0
597372	475671	0
597772	475671	0
598172	475671	0
598572	475671	0
598972	475671	0
599372	475671	0
599772	475671	0
600172	475671	0
600572	475671	0
600972	475671	0
601372	475671	0
601772	475671	0
602172	475671	0
602572	475671	0
602972	475671	0
603372	475671	0
603772	475671	0
604172	475671	0
604572	475671	0
604972	475671	0
605372	475671	0
605772	475671	0
606172	475671	0
606572	475671	0
606972	475671	0
607372	475671	0
607772	475671	0
608172	475671	0
608572	475671	0
608972	475671	0
609372	475671	0
609772	475671	0
610172	475671	0
610572	475671	0
610972	475671	0
611372	475671	0
611772	475671	0
612172	475671	0
612572	475671	0
612972	475671	0
613372	475671	0
613772	475671	0
614172	475671	0
614572	475671	0
614972	475671	0
615372	475671	0
615772	475671	0
616172	475671	0
616572	475671	0
616972	475671	0
617372	475671	0
617772	475671	0
618172	475671	0
618572	475671	0
618972	475671	0
619372	475671	0
619772	475671	0
620172	475671	0
620572	475671	0
620972	475671	0
621372	475671	0
621772	475671	0
622172	475671	0
622572	475671	0
622972	475671	0
623372	475671	0
623772	475671	0
624172	475671	0
624572	475671	0
624972	475671	0
625372	475671	0
588172	476071	0
588572	476071	0
588972	476071	0
589372	476071	0
589772	476071	0
590172	476071	0
590572	476071	0
590972	476071	0
591372	476071	0
591772	476071	0
592172	476071	0
592572	476071	0
592972	476071	0
593372	476071	0
593772	476071	0
594172	476071	0
594572	476071	0
594972	476071	0
595372	476071	0
595772	476071	0
596172	476071	0
596572	476071	0
596972	476071	0
597372	476071	0
597772	476071	0
598172	476071	0
598572	476071	0
598972	476071	0
599372	476071	0
599772	476071	0
600172	476071	0
600572	476071	0
600972	476071	0
601372	476071	0
601772	476071	0
602172	476071	0
602572	476071	0
602972	476071	0
603372	476071	0
603772	476071	0
604172	476071	0
604572	476071	0
604972	476071	0
605372	476071	0
605772	476071	0
606172	476071	0
606572	476071	0
606972	476071	0
607372	476071	0
607772	476071	0
608172	476071	0
608572	476071	0
608972	476071	0
609372	476071	0
609772	476071	0
610172	476071	0
610572	476071	0
610972	476071	0
611372	476071	0
611772	476071	0
612172	476071	0
612572	476071	0
612972	476071	0
613372	476071	0
613772	476071	0
614172	476071	0
614572	476071	0
614972	476071	0
615372	476071	0
615772	476071	0
616172	476071	0
616572	476071	0
616972	476071	0
617372	476071	0
617772	476071	0
618172	476071	0
618572	476071	0
618972	476071	0
619372	476071	0
619772	476071	0
620172	476071	0
620572	476071	0
620972	476071	0
621372	476071	0
621772	476071	0
622172	476071	0
622572	476071	0
622972	476071	0
623372	476071	0
623772	476071	0
624172	476071	0
624572	476071	0
624972	476071	0
625372	476071	0
588172	476471	0
588572	476471	0
588972	476471	0
589372	476471	0
589772	476471	0
590172	476471	0
590572	476471	0
590972	476471	0
591372	476471	0
591772	476471	0
592172	476471	0
592572	476471	0
592972	476471	0
593372	476471	0
593772	476471	0
594172	476471	0
594572	476471	0
594972	476471	0
595372	476471	0
595772	476471	0
596172	476471	0
596572	476471	0
596972	476471	0
597372	476471	0
597772	476471	0
598172	476471	0
598572	476471	0
598972	476471	0
599372	476471	0
599772	476471	0
600172	476471	0
600572	476471	0
600972	476471	0
601372	476471	0
601772	476471	0
602172	476471	0
602572	476471	0
602972	476471	0
603372	476471	0
603772	476471	0
604172	476471	0
604572	476471	0
604972	476471	0
605372	476471	0
605772	476471	0
606172	476471	0
606572	476471	0
606972	476471	0
607372	476471	0
607772	476471	0
608172	476471	0
608572	476471	0
608972	476471	0
609372	476471	0
609772	476471	0
610172	476471	0
610572	476471	0
610972	476471	0
611372	476471	0
611772	476471	0
612172	476471	0
612572	476471	0
612972	476471	0
613372	476471	0
613772	476471	0
614172	476471	0
614572	476471	0
614972	476471	0
615372	476471	0
615772	476471	0
616172	476471	0
616572	476471	0
616972	476471	0
617372	476471	0
617772	476471	0
618172	476471	0
618572	476471	0
618972	476471	0
619372	476471	0
619772	476471	0
620172	476471	0
620572	476471	0
620972	476471	0
621372	476471	0
621772	476471	0
622172	476471	0
622572	476471	0
622972	476471	0
623372	476471	0
623772	476471	0
624172	476471	0
624572	476471	0
624972	476471	0
625372	476471	0
588172	476871	0
588572	476871	0
588972	476871	0
589372	476871	0
589772	476871	0
590172	476871	0
590572	476871	0
590972	476871	0
591372	476871	0
591772	476871	0
592172	476871	0
592572	476871	0
592972	476871	0
593372	476871	0
593772	476871	0
594172	476871	0
594572	476871	0
594972	476871	0
595372	476871	0
595772	476871	0
596172	476871	0
596572	476871	0
596972	476871	0
597372	476871	0
597772	476871	0
598172	476871	0
598572	476871	0
598972	476871	0
599372	476871	0
599772	476871	0
600172	476871	0
600572	476871	0
600972	476871	0
601372	476871	0
601772	476871	0
602172	476871	0
602572	476871	0
602972	476871	0
603372	476871	0
603772	476871	0
604172	476871	0
604572	476871	0
604972	476871	0
605372	476871	0
605772	476871	0
606172	476871	0
606572	476871	0
606972	476871	0
607372	476871	0
607772	476871	0
608172	476871	0
608572	476871	0
608972	476871	0
609372	476871	0
609772	476871	0
610172	476871	0
610572	476871	0
610972	476871	0
611372	476871	0
611772	476871	0
612172	476871	0
612572	476871	0
612972	476871	0
613372	476871	0
613772	476871	0
614172	476871	0
614572	476871	0
614972	476871	0
615372	476871	0
615772	476871	0
616172	476871	0
616572	476871	0
616972	476871	0
617372	476871	0
617772	476871	0
618172	476871	0
618572	476871	0
618972	476871	0
619372	476871	0
619772	476871	0
620172	476871	0
620572	476871	0
620972	476871	0
621372	476871	0
621772	476871	0
622172	476871	0
622572	476871	0
622972	476871	0
623372	476871	0
623772	476871	0
624172	476871	0
624572	476871	0
624972	476871	0
625372	476871	0
588172	477271	0
588572	477271	0
588972	477271	0
589372	477271	0
589772	477271	0
590172	477271	0
590572	477271	0
590972	477271	0
591372	477271	0
591772	477271	0
592172	477271	0
592572	477271	0
592972	477271	0
593372	477271	0
593772	477271	0
594172	477271	0
594572	477271	0
594972	477271	0
595372	477271	0
595772	477271	0
596172	477271	0
596572	477271	0
596972	477271	0
597372	477271	0
597772	477271	0
598172	477271	0
598572	477271	0
598972	477271	0
599372	477271	0
599772	477271	0
600172	477271	0
600572	477271	0
600972	477271	0
601372	477271	0
601772	477271	0
602172	477271	0
602572	477271	0
602972	477271	0
603372	477271	0
603772	477271	0
604172	477271	0
604572	477271	0
604972	477271	0
605372	477271	0
605772	477271	0
606172	477271	0
606572	477271	0
606972	477271	0
607372	477271	0
607772	477271	1
608172	477271	1
608572	477271	0
608972	477271	0
609372	477271	0
609772	477271	0
610172	477271	0
610572	477271	0
610972	477271	0
611372	477271	0
611772	477271	0
612172	477271	0
612572	477271	0
612972	477271	0
613372	477271	0
613772	477271	0
614172	477271	0
614572	477271	0
614972	477271	0
615372	477271	0
615772	477271	0
616172	477271	0
616572	477271	0
616972	477271	0
617372	477271	0
617772	477271	0
618172	477271	0
618572	477271	0
618972	477271	0
619372	477271	0
619772	477271	0
620172	477271	0
620572	477271	0
620972	477271	0
621372	477271	0
621772	477271	0
622172	477271	0
622572	477271	0
622972	477271	0
623372	477271	0
623772	477271	0
624172	477271	0
624572	477271	0
624972	477271	0
625372	477271	0
588172	477671	0
588572	477671	0
588972	477671	0
589372	477671	0
589772	477671	0
590172	477671	0
590572	477671	0
590972	477671	0
591372	477671	0
591772	477671	0
592172	477671	0
592572	477671	0
592972	477671	0
593372	477671	0
593772	477671	0
594172	477671	0
594572	477671	0
594972	477671	0
595372	477671	0
595772	477671	0
596172	477671	0
596572	477671	0
596972	477671	0
597372	477671	0
597772	477671	0
598172	477671	0
598572	477671	0
598972	477671	0
599372	477671	0
599772	477671	0
600172	477671	0
600572	477671	0
600972	477671	0
601372	477671	0
601772	477671	0
602172	477671	0
602572	477671	0
602972	477671	0
603372	477671	0
603772	477671	0
604172	477671	0
604572	477671	0
604972	477671	0
605372	477671	0
605772	477671	0
606172	477671	0
606572	477671	0
606972	477671	0
607372	477671	0
607772	477671	0
608172	477671	1
608572	477671	1
608972	477671	0
609372	477671	0
609772	477671	0
610172	477671	0
610572	477671	0
610972	477671	0
611372	477671	0
611772	477671	0
612172	477671	0
612572	477671	0
612972	477671	0
613372	477671	0
613772	477671	0
614172	477671	0
614572	477671	0
614972	477671	0
615372	477671	0
615772	477671	0
616172	477671	0
616572	477671	0
616972	477671	0
617372	477671	0
617772	477671	0
618172	477671	0
618572	477671	0
618972	477671	0
619372	477671	0
619772	477671	0
620172	477671	0
620572	477671	0
620972	477671	0
621372	477671	0
621772	477671	0
622172	477671	0
622572	477671	0
622972	477671	0
623372	477671	0
623772	477671	0
624172	477671	0
624572	477671	0
624972	477671	0
625372	477671	0
588172	478071	0
588572	478071	0
588972	478071	0
589372	478071	0
589772	478071	0
590172	478071	0
590572	478071	0
590972	478071	0
591372	478071	0
591772	478071	0
592172	478071	0
592572	478071	0
592972	478071	0
593372	478071	0
593772	478071	0
594172	478071	0
594572	478071	0
594972	478071	0
595372	478071	0
595772	478071	0
596172	478071	0
596572	478071	0
596972	478071	0
597372	478071	0
597772	478071	0
598172	478071	0
598572	478071	0
598972	478071	0
599372	478071	0
599772	478071	0
600172	478071	0
600572	478071	0
600972	478071	0
601372	478071	0
601772	478071	0
602172	478071	0
602572	478071	0
602972	478071	0
603372	478071	0
603772	478071	0
604172	478071	0
604572	478071	0
604972	478071	0
605372	478071	1
605772	478071	1
606172	478071	1
606572	478071	1
606972	478071	1
607372	478071	1
607772	478071	1
608172	478071	1
608572	478071	1
608972	478071	1
609372	478071	1
609772	478071	0
610172	478071	0
610572	478071	0
610972	478071	0
611372	478071	0
611772	478071	0
612172	478071	0
612572	478071	0
612972	478071	0
613372	478071	0
613772	478071	0
614172	478071	0
614572	478071	0
614972	478071	0
615372	478071	0
615772	478071	0
616172	478071	0
616572	478071	0
616972	478071	0
617372	478071	0
617772	478071	0
618172	478071	0
618572	478071	0
618972	478071	0
619372	478071	0
619772	478071	0
620172	478071	0
620572	478071	0
620972	478071	0
621372	478071	0
621772	478071	0
622172	478071	0
622572	478071	0
622972	478071	0
623372	478071	0
623772	478071	0
624172	478071	0
624572	478071	0
624972	478071	0
625372	478071	0
588172	478471	0
588572	478471	0
588972	478471	0
589372	478471	0
589772	478471	0
590172	478471	0
590572	478471	0
590972	478471	0
591372	478471	0
591772	478471	0
592172	478471	0
592572	478471	0
592972	478471	0
593372	478471	0
593772	478471	0
594172	478471	0
594572	478471	0
594972	478471	0
595372	478471	0
595772	478471	0
596172	478471	0
596572	478471	0
596972	478471	0
597372	478471	0
597772	478471	0
598172	478471	0
598572	478471	0
598972	478471	0
599372	478471	0
599772	478471	0
600172	478471	0
600572	478471	0
600972	478471	0
601372	478471	0
601772	478471	0
602172	478471	0
602572	478471	0
602972	478471	0
603372	478471	0
603772	478471	0
604172	478471	0
604572	478471	0
604972	478471	1
605372	478471	1
605772	478471	1
606172	478471	1
606572	478471	1
606972	478471	1
607372	478471	1
607772	478471	1
608172	478471	1
608572	478471	1
608972	478471	1
609372	478471	1
609772	478471	1
610172	478471	0
610572	478471	0
610972	478471	0
611372	478471	0
611772	478471	0
612172	478471	0
612572	478471	0
612972	478471	0
613372	478471	0
613772	478471	0
614172	478471	0
614572	478471	0
614972	478471	0
615372	478471	0
615772	478471	0
616172	478471	0
616572	478471	0
616972	478471	0
617372	478471	0
617772	478471	0
618172	478471	0
618572	478471	0
618972	478471	0
619372	478471	0
619772	478471	0
620172	478471	0
620572	478471	0
620972	478471	0
621372	478471	0
621772	478471	0
622172	478471	0
622572	478471	0
622972	478471	0
623372	478471	0
623772	478471	0
624172	478471	0
624572	478471	0
624972	478471	0
625372	478471	0
588172	478871	0
588572	478871	0
588972	478871	0
589372	478871	0
589772	478871	0
590172	478871	0
590572	478871	0
590972	478871	0
591372	478871	0
591772	478871	0
592172	478871	0
592572	478871	0
592972	478871	0
593372	478871	0
593772	478871	0
594172	478871	0
594572	478871	0
594972	478871	0
595372	478871	0
595772	478871	0
596172	478871	0
596572	478871	0
596972	478871	0
597372	478871	0
597772	478871	0
598172	478871	0
598572	478871	0
598972	478871	0
599372	478871	0
599772	478871	0
600172	478871	0
600572	478871	0
600972	478871	0
601372	478871	0
601772	478871	0
602172	478871	0
602572	478871	0
602972	478871	0
603372	478871	0
603772	478871	0
604172	478871	0
604572	478871	0
604972	478871	1
605372	478871	1
605772	478871	1
606172	478871	1
606572	478871	1
606972	478871	1
607372	478871	1
607772	478871	1
608172	478871	1
608572	478871	1
608972	478871	1
609372	478871	1
609772	478871	1
610172	478871	0
610572	478871	0
610972	478871	0
611372	478871	0
611772	478871	0
612172	478871	0
612572	478871	0
612972	478871	0
613372	478871	0
613772	478871	0
614172	478871	0
614572	478871	0
614972	478871	0
615372	478871	0
615772	478871	0
616172	478871	0
616572	478871	0
616972	478871	0
617372	478871	0
617772	478871	0
618172	478871	0
618572	478871	0
618972	478871	0
619372	478871	0
619772	478871	0
620172	478871	0
620572	478871	0
620972	478871	0
621372	478871	0
621772	478871	0
622172	478871	0
622572	478871	0
622972	478871	0
623372	478871	0
623772	478871	0
624172	478871	0
624572	478871	0
624972	478871	0
625372	478871	0
588172	479271	0
588572	479271	0
588972	479271	0
589372	479271	0
589772	479271	0
590172	479271	0
590572	479271	0
590972	479271	0
591372	479271	0
591772	479271	0
592172	479271	0
592572	479271	0
592972	479271	0
593372	479271	0
593772	479271	0
594172	479271	0
594572	479271	0
594972	479271	0
595372	479271	0
595772	479271	0
596172	479271	0
596572	479271	0
596972	479271	0
597372	479271	0
597772	479271	0
598172	479271	0
598572	479271	0
598972	479271	0
599372	479271	0
599772	479271	0
600172	479271	0
600572	479271	0
600972	479271	0
601372	479271	0
601772	479271	0
602172	479271	0
602572	479271	0
602972	479271	0
603372	479271	0
603772	479271	0
604172	479271	0
604572	479271	1
604972	479271	1
605372	479271	1
605772	479271	1
606172	479271	1
606572	479271	1
606972	479271	1
607372	479271	1
607772	479271	1
608172	479271	1
608572	479271	1
608972	479271	1
609372	479271	1
609772	479271	1
610172	479271	0
610572	479271	0
610972	479271	0
611372	479271	0
611772	479271	0
612172	479271	0
612572	479271	0
612972	479271	0
613372	479271	0
613772	479271	0
614172	479271	0
614572	479271	0
614972	479271	0
615372	479271	0
615772	479271	0
616172	479271	0
616572	479271	0
616972	479271	0
617372	479271	0
617772	479271	0
618172	479271	0
618572	479271	0
618972	479271	0
619372	479271	0
619772	479271	0
620172	479271	0
620572	479271	0
620972	479271	0
621372	479271	0
621772	479271	0
622172	479271	0
622572	479271	0
622972	479271	0
623372	479271	0
623772	479271	0
624172	479271	0
624572	479271	0
624972	479271	0
625372	479271	0
588172	479671	0
588572	479671	0
588972	479671	0
589372	479671	0
589772	479671	0
590172	479671	0
590572	479671	0
590972	479671	0
591372	479671	0
591772	479671	0
592172	479671	0
592572	479671	0
592972	479671	0
593372	479671	0
593772	479671	0
594172	479671	0
594572	479671	0
594972	479671	0
595372	479671	0
595772	479671	0
596172	479671	0
596572	479671	0
596972	479671	0
597372	479671	0
597772	479671	0
598172	479671	0
598572	479671	0
598972	479671	0
599372	479671	0
599772	479671	0
600172	479671	0
600572	479671	0
600972	479671	0
601372	479671	0
601772	479671	0
602172	479671	0
602572	479671	0
602972	479671	0
603372	479671	0
603772	479671	0
604172	479671	0
604572	479671	1
604972	479671	1
605372	479671	1
605772	479671	1
606172	479671	1
606572	479671	1
606972	479671	1
607372	479671	1
607772	479671	1
608172	479671	1
608572	479671	1
608972	479671	0
609372	479671	0
609772	479671	0
610172	479671	0
610572	479671	0
610972	479671	0
611372	479671	0
611772	479671	0
612172	479671	0
612572	479671	0
612972	479671	0
613372	479671	0
613772	479671	0
614172	479671	0
614572	479671	0
614972	479671	0
615372	479671	0
615772	479671	0
616172	479671	0
616572	479671	0
616972	479671	0
617372	479671	0
617772	479671	0
618172	479671	0
618572	479671	0
618972	479671	0
619372	479671	0
619772	479671	0
620172	479671	0
620572	479671	0
620972	479671	0
621372	479671	0
621772	479671	0
622172	479671	0
622572	479671	0
622972	479671	0
623372	479671	0
623772	479671	0
624172	479671	0
624572	479671	0
624972	479671	0
625372	479671	0
588172	480071	0
588572	480071	0
588972	480071	0
589372	480071	0
589772	480071	0
590172	480071	0
590572	480071	0
590972	480071	0
591372	480071	0
591772	480071	0
592172	480071	0
592572	480071	0
592972	480071	0
593372	480071	0
593772	480071	0
594172	480071	0
594572	480071	0
594972	480071	0
595372	480071	0
595772	480071	0
596172	480071	0
596572	480071	0
596972	480071	0
597372	480071	0
597772	480071	0
598172	480071	0
598572	480071	0
598972	480071	0
599372	480071	0
599772	480071	0
600172	480071	0
600572	480071	0
600972	480071	0
601372	480071	0
601772	480071	0
602172	480071	0
602572	480071	0
602972	480071	0
603372	480071	0
603772	480071	0
604172	480071	0
604572	480071	1
604972	480071	1
605372	480071	1
605772	480071	1
606172	480071	1
606572	480071	1
606972	480071	1
607372	480071	1
607772	480071	1
608172	480071	0
608572	480071	0
608972	480071	0
609372	480071	0
609772	480071	0
610172	480071	0
610572	480071	0
610972	480071	0
611372	480071	0
611772	480071	0
612172	480071	0
612572	480071	0
612972	480071	0
613372	480071	0
613772	480071	0
614172	480071	0
614572	480071	0
614972	480071	0
615372	480071	0
615772	480071	0
616172	480071	0
616572	480071	0
616972	480071	0
617372	480071	0
617772	480071	0
618172	480071	0
618572	480071	0
618972	480071	0
619372	480071	0
619772	480071	0
620172	480071	0
620572	480071	0
620972	480071	0
621372	480071	0
621772	480071	0
622172	480071	0
622572	480071	0
622972	480071	0
623372	480071	0
623772	480071	0
624172	480071	0
624572	480071	0
624972	480071	0
625372	480071	0
588172	480471	0
588572	480471	0
588972	480471	0
589372	480471	0
589772	480471	0
590172	480471	0
590572	480471	0
590972	480471	0
591372	480471	0
591772	480471	0
592172	480471	0
592572	480471	0
592972	480471	0
593372	480471	0
593772	480471	0
594172	480471	0
594572	480471	0
594972	480471	0
595372	480471	0
595772	480471	0
596172	480471	0
596572	480471	0
596972	480471	0
597372	480471	0
597772	480471	0
598172	480471	0
598572	480471	0
598972	480471	0
599372	480471	0
599772	480471	0
600172	480471	0
600572	480471	0
600972	480471	0
601372	480471	0
601772	480471	0
602172	480471	0
602572	480471	0
602972	480471	0
603372	480471	0
603772	480471	0
604172	480471	0
604572	480471	0
604972	480471	1
605372	480471	1
605772	480471	1
606172	480471	1
606572	480471	1
606972	480471	1
607372	480471	1
607772	480471	1
608172	480471	0
608572	480471	0
608972	480471	0
609372	480471	0
609772	480471	0
610172	480471	0
610572	480471	0
610972	480471	0
611372	480471	0
611772	480471	0
612172	480471	0
612572	480471	0
612972	480471	0
613372	480471	0
613772	480471	0
614172	480471	0
614572	480471	0
614972	480471	0
615372	480471	0
615772	480471	0
616172	480471	0
616572	480471	0
616972	480471	0
617372	480471	0
617772	480471	0
618172	480471	0
618572	480471	0
618972	480471	0
619372	480471	0
619772	480471	0
620172	480471	0
620572	480471	0
620972	480471	0
621372	480471	0
621772	480471	0
622172	480471	0
622572	480471	0
622972	480471	0
623372	480471	0
623772	480471	0
624172	480471	0
624572	480471	0
624972	480471	0
625372	480471	0
588172	480871	0
588572	480871	0
588972	480871	0
589372	480871	0
589772	480871	0
590172	480871	0
590572	480871	0
590972	480871	0
591372	480871	0
591772	480871	0
592172	480871	0
592572	480871	0
592972	480871	0
593372	480871	0
593772	480871	0
594172	480871	0
594572	480871	0
594972	480871	0
595372	480871	0
595772	480871	0
596172	480871	0
596572	480871	0
596972	480871	0
597372	480871	0
597772	480871	0
598172	480871	0
598572	480871	0
598972	480871	0
599372	480871	0
599772	480871	0
600172	480871	0
600572	480871	0
600972	480871	0
601372	480871	0
601772	480871	0
602172	480871	0
602572	480871	0
602972	480871	0
603372	480871	0
603772	480871	0
604172	480871	0
604572	480871	1
604972	480871	1
605372	480871	1
605772	480871	1
606172	480871	1
606572	480871	1
606972	480871	1
607372	480871	1
607772	480871	1
608172	480871	0
608572	480871	0
608972	480871	0
609372	480871	0
609772	480871	0
610172	480871	0
610572	480871	0
610972	480871	0
611372	480871	0
611772	480871	0
612172	480871	0
612572	480871	0
612972	480871	0
613372	480871	0
613772	480871	0
614172	480871	0
614572	480871	0
614972	480871	0
615372	480871	0
615772	480871	0
616172	480871	0
616572	480871	0
616972	480871	0
617372	480871	0
617772	480871	0
618172	480871	0
618572	480871	0
618972	480871	0
619372	480871	0
619772	480871	0
620172	480871	0
620572	480871	0
620972	480871	0
621372	480871	0
621772	480871	0
622172	480871	0
622572	480871	0
622972	480871	0
623372	480871	0
623772	480871	0
624172	480871	0
624572	480871	0
624972	480871	0
625372	480871	0
588172	481271	0
588572	481271	0
588972	481271	0
589372	481271	0
589772	481271	0
590172	481271	0
590572	481271	0
590972	481271	0
591372	481271	0
591772	481271	0
592172	481271	0
592572	481271	0
592972	481271	0
593372	481271	0
593772	481271	0
594172	481271	0
594572	481271	0
594972	481271	0
595372	481271	0
595772	481271	0
596172	481271	0
596572	481271	0
596972	481271	0
597372	481271	0
597772	481271	0
598172	481271	0
598572	481271	0
598972	481271	0
599372	481271	0
599772	481271	0
600172	481271	0
600572	481271	0
600972	481271	0
601372	481271	0
601772	481271	0
602172	481271	0
602572	481271	0
602972	481271	0
603372	481271	0
603772	481271	0
604172	481271	0
604572	481271	0
604972	481271	1
605372	481271	1
605772	481271	1
606172	481271	1
606572	481271	1
606972	481271	1
607372	481271	1
607772	481271	1
608172	481271	1
608572	481271	1
608972	481271	0
609372	481271	0
609772	481271	0
610172	481271	0
610572	481271	0
610972	481271	0
611372	481271	0
611772	481271	0
612172	481271	0
612572	481271	0
612972	481271	0
613372	481271	0
613772	481271	0
614172	481271	0
614572	481271	0
614972	481271	0
615372	481271	0
615772	481271	0
616172	481271	0
616572	481271	0
616972	481271	0
617372	481271	0
617772	481271	0
618172	481271	0
618572	481271	0
618972	481271	0
619372	481271	0
619772	481271	0
620172	481271	0
620572	481271	0
620972	481271	0
621372	481271	0
621772	481271	0
622172	481271	0
622572	481271	0
622972	481271	0
623372	481271	0
623772	481271	0
624172	481271	0
624572	481271	0
624972	481271	0
625372	481271	0
588172	481671	0
588572	481671	0
588972	481671	0
589372	481671	0
589772	481671	0
590172	481671	0
590572	481671	0
590972	481671	0
591372	481671	0
591772	481671	0
592172	481671	0
592572	481671	0
592972	481671	0
593372	481671	0
593772	481671	0
594172	481671	0
594572	481671	0
594972	481671	0
595372	481671	0
595772	481671	0
596172	481671	0
596572	481671	0
596972	481671	0
597372	481671	0
597772	481671	0
598172	481671	0
598572	481671	0
598972	481671	0
599372	481671	0
599772	481671	0
600172	481671	0
600572	481671	0
600972	481671	0
601372	481671	0
601772	481671	0
602172	481671	0
602572	481671	0
602972	481671	0
603372	481671	0
603772	481671	0
604172	481671	0
604572	481671	0
604972	481671	1
605372	481671	1
605772	481671	1
606172	481671	1
606572	481671	1
606972	481671	1
607372	481671	1
607772	481671	1
608172	481671	1
608572	481671	1
608972	481671	1
609372	481671	0
609772	481671	0
610172	481671	0
610572	481671	0
610972	481671	0
611372	481671	0
611772	481671	0
612172	481671	0
612572	481671	0
612972	481671	0
613372	481671	0
613772	481671	0
614172	481671	0
614572	481671	0
614972	481671	0
615372	481671	0
615772	481671	0
616172	481671	0
616572	481671	0
616972	481671	0
617372	481671	0
617772	481671	0
618172	481671	0
618572	481671	0
618972	481671	0
619372	481671	0
619772	481671	0
620172	481671	0
620572	481671	0
620972	481671	0
621372	481671	0
621772	481671	0
622172	481671	0
622572	481671	0
622972	481671	0
623372	481671	0
623772	481671	0
624172	481671	0
624572	481671	0
624972	481671	0
625372	481671	0
588172	482071	0
588572	482071	0
588972	482071	0
589372	482071	0
589772	482071	0
590172	482071	0
590572	482071	0
590972	482071	0
591372	482071	0
591772	482071	0
592172	482071	0
592572	482071	0
592972	482071	0
593372	482071	0
593772	482071	0
594172	482071	0
594572	482071	0
594972	482071	0
595372	482071	0
595772	482071	0
596172	482071	0
596572	482071	0
596972	482071	0
597372	482071	0
597772	482071	0
598172	482071	0
598572	482071	0
598972	482071	0
599372	482071	0
599772	482071	0
600172	482071	0
600572	482071	0
600972	482071	0
601372	482071	0
601772	482071	0
602172	482071	0
602572	482071	0
602972	482071	0
603372	482071	0
603772	482071	0
604172	482071	0
604572	482071	0
604972	482071	1
605372	482071	1
605772	482071	1
606172	482071	1
606572	482071	1
606972	482071	1
607372	482071	1
607772	482071	1
608172	482071	1
608572	482071	1
608972	482071	0
609372	482071	0
609772	482071	0
610172	482071	0
610572	482071	0
610972	482071	0
611372	482071	0
611772	482071	0
612172	482071	0
612572	482071	0
612972	482071	0
613372	482071	0
613772	482071	0
614172	482071	0
614572	482071	0
614972	482071	0
615372	482071	0
615772	482071	0
616172	482071	0
616572	482071	0
616972	482071	0
617372	482071	0
617772	482071	0
618172	482071	0
618572	482071	0
618972	482071	0
619372	482071	0
619772	482071	0
620172	482071	0
620572	482071	0
620972	482071	0
621372	482071	0
621772	482071	0
622172	482071	0
622572	482071	0
622972	482071	0
623372	482071	0
623772	482071	0
624172	482071	0
624572	482071	0
624972	482071	0
625372	482071	0
588172	482471	0
588572	482471	0
588972	482471	0
589372	482471	0
589772	482471	0
590172	482471	0
590572	482471	0
590972	482471	0
591372	482471	0
591772	482471	0
592172	482471	0
592572	482471	0
592972	482471	0
593372	482471	0
593772	482471	0
594172	482471	0
594572	482471	0
594972	482471	0
595372	482471	0
595772	482471	0
596172	482471	0
596572	482471	0
596972	482471	0
597372	482471	0
597772	482471	0
[truncated: 6,085 more rows]

## Sheet: Tawau_trapdeployment
LOC_ID	X_Coord	Y_Coord	1	2	3	4	5	6	7	8	9	10	11	12	13	14	15	16	17	18	19	20	21	22	23	24	25	26	27	28	29	30	31	32	33	34	35	36	37	38	39	40	41	42	43	44	45	46	47
1	599016	486929	1	1	1	1	1	1	1	1	1	1	1	1	1	1	1	1	1	1	1	1	1	1	1	1	1	1	1	1	1	1	1	1	1	1	1	1	1	1	1	1	1	1	1	1	1	1	1
2	597972	489486	1	1	1	1	1	1	1	1	1	1	1	1	1	1	1	1	1	1	1	1	1	1	1	1	1	1	1	1	1	1	1	1	1	1	1	1	1	1	1	1	1	1	1	1	1	1	1
3	598076	490938	0	0	0	0	0	0	0	0	0	0	0	0	0	0	0	0	0	0	0	0	0	0	0	0	0	0	0	0	0	0	0	0	0	0	0	0	0	0	0	0	0	0	0	0	0	0	0
4	615249	494997	0	0	0	0	0	0	0	0	0	0	0	0	0	0	0	0	0	0	0	0	0	0	0	0	0	0	0	0	0	0	0	0	0	0	0	0	0	0	0	0	0	0	0	0	0	0	0
5	611580	497569	0	0	0	0	0	0	0	0	0	0	0	0	0	0	0	0	0	0	0	0	0	0	0	0	0	0	0	0	0	0	0	0	0	0	0	0	0	0	0	0	0	0	0	0	0	0	0
6	613693	495691	0	0	0	0	0	0	0	0	0	0	0	0	0	0	0	0	0	0	0	0	0	0	0	0	0	0	0	0	0	0	0	0	0	0	0	0	0	0	0	0	0	0	0	0	0	0	0
7	613757	494224	0	0	0	0	0	0	0	0	0	0	0	0	0	0	0	0	0	0	0	0	0	0	0	0	0	0	0	0	0	0	0	0	0	0	0	0	0	0	0	0	0	0	0	0	0	0	0
8	601014	485141	1	1	1	1	1	1	1	1	1	1	1	1	1	1	1	1	1	1	1	1	1	1	1	1	1	1	1	1	1	1	1	1	1	1	1	1	1	1	1	1	1	1	1	1	1	1	1
9	599705	486200	1	1	1	1	1	1	1	1	1	1	1	1	1	1	1	1	1	1	1	1	1	1	1	1	1	1	1	1	1	1	1	1	1	1	1	1	1	1	1	1	1	1	1	1	1	1	1
10	599913	487318	1	1	1	1	1	1	1	1	1	1	1	1	1	1	1	1	1	1	1	1	1	1	1	1	1	1	1	1	1	1	1	1	1	1	1	1	1	1	1	1	1	1	1	1	1	1	1
11	599273	489000	1	1	1	1	1	1	1	1	1	1	1	1	1	1	1	1	1	1	1	1	1	1	1	1	1	1	1	1	1	1	1	1	1	1	1	1	1	1	1	1	1	1	1	1	1	1	1
12	599861	490325	1	1	1	1	1	1	1	1	1	1	1	1	1	1	1	1	1	1	1	1	1	1	1	1	1	1	1	1	1	1	1	1	1	1	1	1	1	1	1	1	1	1	1	1	1	1	1
13	599429	491918	0	0	0	0	0	0	0	0	0	0	0	0	0	0	0	0	0	0	0	0	0	0	0	0	0	0	0	0	0	1	1	1	1	1	1	1	1	1	1	1	1	1	1	1	1	1	1
14	599502	494342	0	0	0	0	0	0	0	0	0	0	0	0	0	0	0	0	0	0	0	0	0	0	0	0	0	0	0	0	0	0	0	0	0	0	0	0	0	0	0	0	0	0	0	0	0	0	0
15	599409	495592	1	1	1	1	1	1	1	1	1	1	1	1	1	1	1	1	1	1	1	1	1	1	1	1	1	1	1	1	1	1	1	1	1	1	1	1	1	1	1	1	1	1	1	1	1	1	1
16	599688	496709	0	1	1	1	1	1	1	1	1	1	1	1	1	1	1	1	1	1	1	1	1	1	1	1	1	1	1	1	1	1	1	1	1	1	1	1	1	1	1	1	1	1	1	1	1	1	1
17	598938	497574	0	1	1	1	1	1	1	1	1	1	1	1	1	1	1	1	1	1	1	1	1	1	1	1	1	1	1	1	1	1	1	1	1	1	1	1	1	1	1	1	1	1	1	1	1	1	1
18	600429	483871	1	1	1	1	1	1	1	1	1	1	1	1	1	1	1	1	1	1	1	1	1	1	1	1	1	1	1	1	1	1	1	1	1	1	1	1	1	1	1	1	1	1	1	1	1	1	1
19	601107	486986	0	0	0	0	0	0	0	0	0	0	0	0	0	0	0	0	0	0	0	0	0	0	0	0	0	0	0	0	0	0	0	0	0	0	0	0	0	0	0	0	0	0	0	0	0	0	0
20	600747	488317	0	0	0	0	0	0	0	0	0	0	0	0	0	0	0	0	0	0	0	0	0	0	0	0	0	0	0	0	0	0	0	0	0	0	0	0	0	0	0	0	0	0	0	0	0	0	1
21	600934	489547	0	0	0	0	0	0	0	0	0	0	0	0	0	0	0	0	0	0	0	0	0	0	0	0	0	0	0	0	0	0	0	0	0	0	0	0	0	0	0	0	0	0	1	1	1	1	1
22	601432	490758	0	0	0	0	0	0	0	0	0	0	0	0	0	0	0	0	0	0	0	0	0	0	0	0	0	0	0	0	0	0	0	0	0	0	0	0	0	0	0	0	0	0	1	1	1	1	1
23	601023	492515	1	1	1	1	1	1	1	1	1	1	1	1	1	1	1	1	1	1	1	1	1	1	1	1	1	1	1	1	1	1	1	1	1	1	1	1	1	1	1	1	1	1	1	1	1	1	1
24	600860	493833	0	0	0	0	0	0	0	0	0	0	0	0	0	0	0	0	0	0	0	0	0	0	0	0	0	0	0	0	0	0	0	0	0	0	0	0	0	0	0	0	0	0	0	0	0	0	0
25	601085	495972	1	1	1	1	1	1	1	1	1	1	1	1	1	1	1	1	1	1	1	1	1	1	1	1	1	1	1	1	1	1	1	1	1	1	1	1	1	1	1	1	1	1	1	1	1	1	1
26	600743	496830	0	0	1	1	1	1	1	1	1	1	1	1	1	1	1	1	1	1	1	1	1	1	1	1	1	1	1	1	1	1	1	1	1	1	1	1	1	1	1	1	1	1	1	1	1	1	1
27	599974	497834	0	1	1	1	1	1	1	1	1	1	1	1	1	1	1	1	1	1	1	1	1	1	1	1	1	1	1	1	1	1	1	1	1	1	1	1	1	1	1	1	1	1	1	1	1	1	1
28	603344	486907	0	0	0	0	0	0	0	0	0	0	0	0	0	0	0	0	0	0	0	0	0	0	0	0	0	0	0	0	0	0	0	0	0	0	0	0	0	0	0	0	0	0	0	0	0	1	1
29	602841	487855	0	0	0	0	0	0	0	0	0	0	0	0	0	0	0	0	0	0	0	0	0	0	0	0	0	0	0	0	0	0	0	0	0	0	0	0	0	0	0	0	0	0	0	0	0	0	0
30	602663	489339	0	0	0	0	0	0	0	0	0	0	0	0	0	0	0	0	0	0	0	0	0	0	0	0	0	0	0	0	0	0	0	0	0	0	0	0	0	0	1	1	1	1	1	1	1	1	1
31	603163	491156	0	0	0	0	0	0	0	0	0	0	0	0	0	0	0	0	0	0	0	0	0	0	0	0	0	0	0	0	0	0	0	0	0	0	0	0	0	0	0	0	0	1	1	1	1	1	1
32	601542	491980	1	1	1	1	1	1	1	1	1	1	1	1	1	1	1	1	1	1	1	1	1	1	1	1	1	1	1	1	1	1	1	1	1	1	1	1	1	1	1	1	1	1	1	1	1	1	1
33	603466	494386	1	1	1	1	1	1	1	1	1	1	1	1	1	1	1	1	1	1	1	1	1	1	1	1	1	1	1	1	1	1	1	1	1	1	1	1	1	1	1	1	1	1	1	1	1	1	1
34	602268	495126	1	1	1	1	1	1	1	1	1	1	1	1	1	1	1	1	1	1	1	1	1	1	1	1	1	1	1	1	1	1	1	1	1	1	1	1	1	1	1	1	1	1	1	1	1	1	1
35	601880	496764	0	0	1	1	1	1	1	1	1	1	1	1	1	1	1	1	1	1	1	1	1	1	1	1	1	1	1	1	1	1	1	1	1	1	1	1	1	1	1	1	1	1	1	1	1	1	1
36	601925	497792	0	0	1	1	1	1	1	1	1	1	1	1	1	1	1	1	1	1	1	1	1	1	1	1	1	1	1	1	1	1	1	1	1	1	1	1	1	1	1	1	1	1	1	1	1	1	1
37	604466	488533	0	0	0	0	0	0	0	0	0	0	0	0	0	0	0	0	0	0	0	0	0	0	0	0	0	0	0	0	0	0	0	0	0	0	0	0	0	0	0	1	1	1	1	1	1	1	1
38	603925	490078	0	0	0	0	0	0	0	0	0	0	0	0	0	0	0	0	0	0	0	0	0	0	0	0	0	0	0	0	0	0	0	0	0	0	0	0	0	0	0	1	1	1	1	1	1	1	1
39	604423	491410	0	0	0	0	0	0	0	0	0	0	0	0	0	0	0	0	0	0	0	0	0	0	0	0	0	0	0	0	0	0	0	0	0	0	0	0	0	0	0	0	0	1	1	1	1	1	1
40	603250	492111	1	1	1	1	1	1	1	1	1	1	1	1	1	1	1	1	1	1	1	1	1	1	1	1	1	1	1	1	1	1	1	1	1	1	1	1	1	1	1	1	1	1	1	1	1	1	1
41	602682	493401	1	1	1	1	1	1	1	1	1	1	1	1	1	1	1	1	1	1	1	1	1	1	1	1	1	1	1	1	1	1	1	1	1	1	1	1	1	1	1	1	1	1	1	1	1	1	1
42	603534	495190	1	1	1	1	1	1	1	1	1	1	1	1	1	1	1	1	1	1	1	1	1	1	1	1	1	1	1	1	1	1	1	1	1	1	1	1	1	1	1	1	1	1	1	1	1	1	1
43	603088	496723	1	1	1	1	1	1	1	1	1	1	1	1	1	1	1	1	1	1	1	1	1	1	1	1	1	1	1	1	1	1	1	1	1	1	1	1	1	1	1	1	1	1	1	1	1	1	1
44	603698	497802	1	1	1	1	1	1	1	1	1	1	1	1	1	1	1	1	1	1	1	1	1	1	1	1	1	1	1	1	1	1	1	1	1	1	1	1	1	1	1	1	1	1	1	1	1	1	1
45	606150	488752	0	0	0	0	0	0	0	0	0	0	0	0	0	0	0	0	0	0	0	0	0	0	0	0	0	0	0	0	0	0	0	0	0	0	0	0	0	0	0	0	1	1	1	1	1	1	1
46	604805	489787	0	0	0	0	0	0	0	0	0	0	0	0	0	0	0	0	0	0	0	0	0	0	0	0	0	0	0	0	0	0	0	0	0	0	0	0	0	0	0	1	1	1	1	1	1	1	1
47	605401	491040	1	1	1	1	1	1	1	1	1	1	1	1	1	1	1	1	1	1	1	1	1	1	1	1	1	1	1	1	1	1	1	1	1	1	1	1	1	1	1	1	1	1	1	1	1	1	1
48	604540	492373	1	1	1	1	1	1	1	1	1	1	1	1	1	1	1	1	1	1	1	1	1	1	1	1	1	1	1	1	1	1	1	1	1	1	1	1	1	1	1	1	1	1	1	1	1	1	1
49	604892	493610	0	0	0	0	0	0	0	0	0	0	0	0	0	0	0	0	0	0	0	0	0	0	0	0	0	0	0	0	0	0	0	0	0	0	0	0	0	0	0	0	0	0	0	0	0	0	0
50	605064	495191	1	1	1	1	1	1	1	1	1	1	1	1	1	1	1	1	1	1	1	1	1	1	1	1	1	1	1	1	1	1	1	1	1	1	1	1	1	1	1	1	1	1	1	1	1	1	1
51	604280	496281	1	1	1	1	1	1	1	1	1	1	1	1	1	1	1	1	1	1	1	1	1	1	1	1	1	1	1	1	1	1	1	1	1	1	1	1	1	1	1	1	1	1	1	1	1	1	1
52	604536	497265	1	1	1	1	1	1	1	1	1	1	1	1	1	1	1	1	1	1	1	1	1	1	1	1	1	1	1	1	1	1	1	1	1	1	1	1	1	1	1	1	1	1	1	1	1	1	1
53	606705	490046	0	0	0	0	0	0	0	0	0	0	0	0	0	0	0	0	0	0	0	0	0	0	0	0	0	0	0	0	0	0	0	0	0	0	0	0	0	0	1	1	1	1	1	1	1	1	1
54	607194	491339	1	1	1	1	1	1	1	1	1	1	1	1	1	1	1	1	1	1	1	1	1	1	1	1	1	1	1	1	1	1	1	1	1	1	1	1	1	1	1	1	1	1	1	1	1	1	1
55	606546	492351	1	1	1	1	1	1	1	1	1	1	1	1	1	1	1	1	1	1	1	1	1	1	1	1	1	1	1	1	1	1	1	1	1	1	1	1	1	1	1	1	1	1	1	1	1	1	1
56	606306	493663	0	0	0	0	0	0	0	0	0	0	0	0	0	0	0	0	0	0	0	0	0	0	0	0	0	0	0	0	0	0	0	0	0	0	0	0	0	0	0	0	0	0	0	0	0	0	0
57	605981	495354	1	1	1	1	1	1	1	1	1	1	1	1	1	1	1	1	1	1	1	1	1	1	1	1	1	1	1	1	1	1	1	1	1	1	1	1	1	1	1	1	1	1	1	1	1	1	1
58	605757	496766	0	0	0	0	0	0	0	0	0	0	0	0	0	0	0	0	0	0	0	0	0	0	0	0	0	0	0	0	0	0	0	0	0	0	0	0	0	0	0	0	0	0	0	0	0	0	0
59	606204	498265	1	1	1	1	1	1	1	1	1	1	1	1	1	1	1	1	1	1	1	1	1	1	1	1	1	1	1	1	1	1	1	1	1	1	1	1	1	1	1	1	1	1	1	1	1	1	1
60	608707	490181	0	0	0	0	0	0	0	0	0	0	0	0	0	0	0	0	0	0	0	0	0	0	0	0	0	0	0	0	0	0	0	0	0	0	0	0	0	0	0	0	1	1	1	1	1	1	1
61	608889	492227	0	0	0	0	0	0	0	0	0	0	0	0	0	0	0	0	0	0	0	0	0	0	0	0	0	0	0	0	0	0	0	0	0	0	0	0	0	0	0	0	0	0	0	0	0	0	0
62	607741	493842	0	0	0	0	0	0	0	0	0	0	0	0	0	0	0	0	0	0	0	0	0	0	0	0	0	0	0	0	0	0	0	0	0	0	0	0	0	0	0	0	0	0	0	0	0	0	0
63	608031	495090	0	0	0	0	0	0	0	0	0	0	0	0	0	0	0	0	0	0	0	0	0	0	0	0	0	0	0	0	0	0	0	0	0	0	0	0	0	0	0	0	0	0	0	0	0	0	0
64	606897	496385	0	0	0	0	0	0	0	0	0	0	0	0	0	0	0	0	0	0	0	0	0	0	0	0	0	0	0	0	0	0	0	0	0	0	0	0	0	0	0	0	0	0	0	0	0	0	0
65	606671	497431	1	1	1	1	1	1	1	1	1	1	1	1	1	1	1	1	1	1	1	1	1	1	1	1	1	1	1	1	1	1	1	1	1	1	1	1	1	1	1	1	1	1	1	1	1	1	1
66	606364	487765	0	0	0	0	0	0	0	0	0	0	0	0	0	0	0	0	0	0	0	0	0	0	0	0	0	0	0	0	0	0	0	0	0	0	0	0	0	0	0	0	1	1	1	1	1	1	1
67	609598	493210	0	0	0	0	0	0	0	0	0	0	0	0	0	0	0	0	0	0	0	0	0	0	0	0	0	0	0	0	0	0	0	0	0	0	0	0	0	0	0	0	0	0	0	0	0	0	0
68	609080	494296	0	0	0	0	0	0	0	0	0	0	0	0	0	0	0	0	0	0	0	0	0	0	0	0	0	0	0	0	0	0	0	0	0	0	0	0	0	0	0	0	0	0	0	0	0	0	0
69	608993	495335	0	0	0	0	0	0	0	0	0	0	0	0	0	0	0	0	0	0	0	0	0	0	0	0	0	0	0	0	0	0	0	0	0	0	0	0	0	0	0	0	0	0	0	0	0	0	0
70	608945	496521	0	0	0	0	0	0	0	0	0	0	0	0	0	0	0	0	0	0	0	0	0	0	0	0	0	0	0	0	0	0	0	0	0	0	0	0	0	0	0	0	0	0	0	0	0	0	0
71	607992	497540	1	1	1	1	1	1	1	1	1	1	1	1	1	1	1	1	1	1	1	1	1	1	1	1	1	1	1	1	1	1	1	1	1	1	1	1	1	1	1	1	1	1	1	1	1	1	1
72	610659	493831	0	0	0	0	0	0	0	0	0	0	0	0	0	0	0	0	0	0	0	0	0	0	0	0	0	0	0	0	0	0	0	0	0	0	0	0	0	0	0	0	0	0	0	0	0	0	0
73	610623	495302	0	0	0	0	0	0	0	0	0	0	0	0	0	0	0	0	0	0	0	0	0	0	0	0	0	0	0	0	0	0	0	0	0	0	0	0	0	0	0	0	0	0	0	0	0	0	0
74	610125	496640	0	0	0	0	0	0	0	0	0	0	0	0	0	0	0	0	0	0	0	0	0	0	0	0	0	0	0	0	0	0	0	0	0	0	0	0	0	0	0	0	0	0	0	0	0	0	0
75	609891	498041	0	0	0	0	0	0	0	0	0	0	0	0	0	0	0	0	0	0	0	0	0	0	0	0	0	0	0	0	0	0	0	0	0	0	0	0	0	0	0	0	0	0	0	0	0	0	0
76	612075	494934	0	0	0	0	0	0	0	0	0	0	0	0	0	0	0	0	0	0	0	0	0	0	0	0	0	0	0	0	0	0	0	0	0	0	0	0	0	0	0	0	0	0	0	0	0	0	0
77	611754	496242	0	0	0	0	0	0	0	0	0	0	0	0	0	0	0	0	0	0	0	0	0	0	0	0	0	0	0	0	0	0	0	0	0	0	0	0	0	0	0	0	0	0	0	0	0	0	0
[truncated: 73 more columns]
